# Supplementary material for: Loss of progesterone receptor is associated with distinct tyrosine kinase profiles in breast cancer
Source: Breast Cancer Res Treat. 2020 Jul 24;183(3):585–98. doi: 10.1007/s10549-020-05763-7 (PMC7497693; doi:10.1007/s10549-020-05763-7)
Supplement: Supplementary file 7 — Supplementary file7 (XLSX 113 kb) [file 10549_2020_5763_MOESM7_ESM.xlsx]

## Sheet: Sheet2
Probe	median_HER_neg_PR_neg	median_HER_neg_PR_pos	P_HER2-/PR+ vs HER2-/PR-	P_ HER2+/PR+ vs HER2-/PR-HER_	P_HER2+/PR- vs HER2-/PR-	FDR_HER2-/PR+ vs HER2-/PR-	FDR_ HER2+/PR+ vs HER2-/PR-HER_	FDR_HER2+/PR- vs HER2-/PR-	bon_HER2-/PR+ vs HER2-/PR-	bon_ HER2+/PR+ vs HER2-/PR-HER_	bon_HER2+/PR- vs HER2-/PR-
PGR	5.47656	6.93536	1.99397e-219	6.87974e-09	0.284045	4.8589e-215	6.20909e-06	0.660334	4.8589e-215	0.000167645	1
CHST8	5.47849	5.81338	9.91995e-37	0.00954431	0.457168	1.20865e-32	0.140106	0.793785	2.41729e-32	1	1
SERPINA1	8.18002	9.14162	5.35723e-35	0.138816	0.704774	4.3515e-31	0.524772	0.912409	1.30545e-30	1	1
TMEM26	6.14886	7.1719	1.05801e-32	0.247458	0.000261332	6.4454e-29	0.660466	0.0109952	2.57816e-28	1	1
PLCL1	5.73532	5.95632	6.94393e-32	8.78022e-05	0.492309	3.38419e-28	0.00717975	0.813599	1.6921e-27	1	1
RBBP8	8.89081	9.53852	3.79524e-31	0.689452	0.000109504	1.54137e-27	0.913887	0.00613422	9.24824e-27	1	1
RTN1	5.47788	6.98158	7.0809e-31	0.192567	0.76397	2.46496e-27	0.599938	0.933369	1.72547e-26	1	1
FGD3	8.90448	9.79514	1.99014e-30	0.00285714	0.205479	6.06196e-27	0.0691213	0.576657	4.84956e-26	1	1
LRRC48	6.06649	6.56817	3.16339e-30	0.6589	0.0766807	8.56506e-27	0.902091	0.357246	7.70855e-26	1	1
SERPINA11	6.04907	7.33583	9.05937e-30	0.0722514	0.741968	2.20759e-26	0.396859	0.926291	2.20759e-25	1	1
TUBA3D	5.63142	6.6734	1.13342e-27	0.0884513	0.236772	2.51083e-24	0.434278	0.612296	2.76192e-23	1	1
SUSD3	8.78609	9.90558	1.61962e-27	0.0367265	0.086182	3.28891e-24	0.285289	0.378871	3.94669e-23	1	1
NEK10	5.58254	5.72724	2.00092e-26	0.50443	0.0301432	3.75065e-23	0.831605	0.210222	4.87585e-22	1	1
C6orf126	6.8942	7.98117	3.12785e-26	0.0010015	0.0894962	5.13581e-23	0.035889	0.386674	7.62194e-22	1	1
ADCY1	6.37703	7.3232	3.16141e-26	0.127739	0.00246086	5.13581e-23	0.509325	0.0471433	7.70372e-22	1	1
PPP4R4	5.40222	5.63588	1.9499e-24	0.000720645	6.96394e-10	2.9697e-21	0.0289937	7.37815e-07	4.75152e-20	1	1.69697e-05
CF891311	5.4419	5.53918	2.94815e-24	0.429712	0.0644715	4.20573e-21	0.790355	0.324729	7.18406e-20	1	1
SLC4A7	8.56008	9.01331	3.10666e-24	0.133861	0.246389	4.20573e-21	0.517875	0.622435	7.57032e-20	1	1
GJA1	8.04585	9.09216	4.45585e-24	0.0107331	0.0175252	5.71474e-21	0.148689	0.155236	1.0858e-19	1	1
SERPINA3	12.1358	13.2349	5.16365e-24	0.0129065	0.951758	6.29139e-21	0.163531	0.989756	1.25828e-19	1	1
MEIS3	7.75219	8.11238	3.11084e-23	0.746295	0.0356059	3.60976e-20	0.932042	0.229718	7.5805e-19	1	1
PMP22	6.63643	7.30394	6.07787e-23	0.0802699	0.0408568	6.73207e-20	0.416617	0.249064	1.48106e-18	1	1
IQCK	9.07533	9.46381	7.2178e-23	0.87305	0.12533	7.64711e-20	0.968116	0.460292	1.75883e-18	1	1
ABAT	6.08695	6.5097	3.63008e-22	0.505277	0.314587	3.45116e-19	0.831931	0.690558	8.84577e-18	1	1
NAT1	8.36372	9.97439	3.64605e-22	0.80282	0.0469208	3.45116e-19	0.950238	0.269407	8.88469e-18	1	1
AGT	5.55717	5.96915	3.6823e-22	0.0271887	0.208342	3.45116e-19	0.242331	0.580969	8.97302e-18	1	1
TUBA3E	5.8734	6.13698	8.78965e-22	0.216828	0.0397661	7.93282e-19	0.627886	0.244455	2.14186e-17	1	1
CLUAP1	7.38745	7.65101	1.28471e-21	0.450332	0.0478335	1.11807e-18	0.801994	0.272084	3.13058e-17	1	1
ACOT4	8.25853	8.76331	1.5983e-21	0.0175783	0.316539	1.34301e-18	0.194262	0.691977	3.89474e-17	1	1
SEC14L2	6.31221	7.20209	3.8459e-21	0.0220097	0.576765	3.1239e-18	0.218201	0.857669	9.3717e-17	1	1
KLHL5	8.77524	9.16461	6.10168e-21	0.0370796	0.0257804	4.79631e-18	0.286934	0.191872	1.48686e-16	1	1
LRIG1	9.44343	10.02	1.67444e-20	0.875553	0.259787	1.26632e-17	0.969397	0.635495	4.08027e-16	1	1
MAPT	8.36038	9.26317	1.71489e-20	0.382151	0.000302597	1.26632e-17	0.763363	0.0119702	4.17886e-16	1	1
FAM176B	7.6064	8.12154	1.84924e-20	0.200436	0.396825	1.32536e-17	0.608096	0.754089	4.50624e-16	1	1
CASC1	6.44083	6.86364	2.07639e-20	0.0323225	5.20543e-06	1.44564e-17	0.267466	0.000746153	5.05975e-16	1	0.126846
LOC389033	5.79047	6.61545	7.0678e-20	0.150237	0.00186726	4.78411e-17	0.543818	0.0394381	1.72228e-15	1	1
PTHLH	6.01488	6.23857	7.60087e-20	0.0061445	0.197586	4.92899e-17	0.108421	0.566383	1.85218e-15	1	1
TUBA3C	5.44082	5.61821	7.68637e-20	0.194868	0.268871	4.92899e-17	0.60232	0.644694	1.87302e-15	1	1
RAB30	6.31397	6.83879	2.8192e-19	0.00026526	0.0470767	1.76149e-16	0.0147641	0.269802	6.86982e-15	1	1
IL6ST	9.51071	10.0949	3.95328e-19	0.656645	0.0014627	2.40834e-16	0.901705	0.0339782	9.63336e-15	1	1
TGFBR3	8.28362	9.0332	6.6988e-19	0.688858	0.000170103	3.98137e-16	0.913778	0.00834016	1.63236e-14	1	1
C14orf45	7.33479	7.77628	7.63156e-19	0.745574	0.011811	4.42776e-16	0.931747	0.124432	1.85966e-14	1	1
SPA17	7.62904	8.09327	1.06967e-18	0.0170435	0.841476	6.06181e-16	0.19175	0.958194	2.60658e-14	1	1
SERPINA6	5.26442	5.42877	1.46382e-18	0.620391	0.00906233	8.1069e-16	0.885993	0.106527	3.56704e-14	1	1
CLIC6	7.25091	9.06351	1.54611e-18	0.0763188	0.0876972	8.37233e-16	0.407926	0.382398	3.76755e-14	1	1
KIAA1370	7.56554	8.0576	1.70213e-18	0.0345486	0.233527	9.01686e-16	0.27657	0.609305	4.14776e-14	1	1
SIAH2	7.241	7.77265	1.80637e-18	0.231936	0.0101944	9.36543e-16	0.644255	0.1139	4.40175e-14	1	1
ELOVL5	8.9042	9.52977	2.98912e-18	0.0458759	0.285927	1.51748e-15	0.321341	0.662307	7.28388e-14	1	1
IGSF1	5.52825	5.74793	4.31143e-18	0.169519	0.196198	2.1441e-15	0.572167	0.564856	1.05061e-13	1	1
DHX32	8.62099	8.897	6.8143e-18	0.00048886	0.197588	3.32102e-15	0.0221766	0.566383	1.66051e-13	1	1
RLN2	5.79619	6.0091	1.26348e-17	0.18865	2.79699e-05	6.03695e-15	0.595393	0.00239045	3.07884e-13	1	0.681571
SFXN2	6.56388	6.91486	1.33686e-17	0.869858	0.0295718	6.26473e-15	0.967342	0.207727	3.25766e-13	1	1
MPP7	5.57357	5.67553	3.47044e-17	0.0255044	0.983567	1.59562e-14	0.235057	0.997375	8.45677e-13	1	1
C4orf32	7.16912	7.53783	3.61821e-17	0.356873	0.899131	1.63275e-14	0.745426	0.975024	8.81686e-13	1	1
ARTN	5.73361	6.14105	6.6587e-17	0.298736	0.27592	2.95017e-14	0.703973	0.651387	1.62259e-12	1	1
VRK2	6.3872	6.61204	7.47343e-17	0.0181947	0.147252	3.25201e-14	0.197804	0.498148	1.82112e-12	1	1
PKIB	8.39798	9.27795	8.61017e-17	0.975444	0.290747	3.68092e-14	0.995169	0.666816	2.09813e-12	1	1
BX109404	6.06672	6.46066	8.80098e-17	0.507654	0.0449981	3.69762e-14	0.833682	0.262967	2.14462e-12	1	1
HSD17B7P2	6.75271	7.06047	1.11993e-16	0.797651	0.672861	4.62552e-14	0.948484	0.899547	2.72906e-12	1	1
PDZK1	6.06655	7.26378	4.35716e-16	0.151718	0.0176252	1.76959e-13	0.545933	0.155331	1.06175e-11	1	1
SLC30A1	6.7446	7.03884	4.52584e-16	0.504606	0.730187	1.80796e-13	0.831726	0.921826	1.10286e-11	1	1
CELSR2	7.11825	7.71506	6.5382e-16	0.0979479	0.0289191	2.56972e-13	0.454887	0.204974	1.59323e-11	1	1
LOC100506668	6.9837	7.24474	7.48071e-16	0.823242	0.386499	2.89349e-13	0.955971	0.747299	1.8229e-11	1	1
SORBS2	6.75843	7.54799	9.99231e-16	0.0605713	0.691318	3.80457e-13	0.365373	0.907207	2.43493e-11	1	1
C8orf84	6.45513	7.63896	1.35199e-15	0.000745273	0.0684897	5.0685e-13	0.0295779	0.334368	3.29453e-11	1	1
BTD	7.07235	7.3664	1.45303e-15	0.823009	0.34188	5.36476e-13	0.955971	0.713671	3.54074e-11	1	1
C9orf116	8.01287	8.43542	1.73785e-15	0.074216	0.168953	6.3206e-13	0.402603	0.532205	4.2348e-11	1	1
FHL2	8.69605	9.2461	1.88412e-15	0.174615	0.365683	6.7518e-13	0.579228	0.731255	4.59123e-11	1	1
EAF2	6.6056	6.27592	1.91638e-15	0.705277	0.0365208	6.76787e-13	0.919791	0.232907	4.66983e-11	1	1
C1orf173	5.53337	5.77576	3.40047e-15	0.337627	1.53719e-06	1.18375e-12	0.733057	0.000301436	8.28626e-11	1	0.0374583
IFT88	6.60528	6.82461	4.57777e-15	0.937172	0.66691	1.55137e-12	0.984743	0.89762	1.11551e-10	1	1
ATP2C2	6.56227	6.14279	4.58382e-15	0.0472933	0.0218941	1.55137e-12	0.325733	0.175788	1.11698e-10	1	1
FAM96B	8.96398	8.71268	1.00367e-14	0.949446	0.044368	3.35033e-12	0.98845	0.260583	2.44574e-10	1	1
PSD3	6.93646	7.80619	1.10623e-14	0.0678882	0.322849	3.64279e-12	0.384879	0.697192	2.69566e-10	1	1
CHCHD6	7.3517	7.16104	1.90676e-14	0.0539637	0.589704	6.19518e-12	0.346414	0.862901	4.64639e-10	1	1
FAM120AOS	7.72144	7.93447	1.95988e-14	0.045685	0.392705	6.284e-12	0.321341	0.751778	4.77584e-10	1	1
CAPN8	7.5725	8.44605	3.02646e-14	0.938563	0.793	9.57777e-12	0.985221	0.944469	7.37488e-10	1	1
SCUBE2	8.74815	9.77043	5.59959e-14	0.090156	0.000139381	1.72794e-11	0.438332	0.0072119	1.36451e-09	1	1
TFF1	8.94988	10.5925	5.6019e-14	0.0815314	0.224489	1.72794e-11	0.418977	0.598638	1.36507e-09	1	1
CITED1	5.55595	5.82589	7.523e-14	0.212764	0.751654	2.2915e-11	0.622704	0.9302	1.8332e-09	1	1
ZG16B	8.53591	9.05483	8.25307e-14	0.227406	0.522966	2.48285e-11	0.638899	0.83232	2.01111e-09	1	1
C16orf61	9.66548	9.3629	9.51121e-14	0.0478795	0.0135572	2.82645e-11	0.327736	0.134053	2.31769e-09	1	1
CD2BP2	10.1823	10.3631	9.75305e-14	0.6858	0.217114	2.8634e-11	0.912844	0.590209	2.37662e-09	1	1
RAB38	6.63378	7.39514	1.00043e-13	0.0235941	0.861889	2.9022e-11	0.225743	0.96448	2.43785e-09	1	1
FANK1	5.60302	5.68159	1.17881e-13	0.973013	0.299875	3.37944e-11	0.994411	0.6773	2.87253e-09	1	1
MBOAT1	7.63533	7.96992	1.23568e-13	0.050519	0.165382	3.50129e-11	0.335773	0.527198	3.01111e-09	1	1
SULF2	7.88414	8.34354	1.40286e-13	0.0227447	0.475428	3.89744e-11	0.221538	0.804361	3.41848e-09	1	1
QSOX2	6.54844	6.37322	1.40748e-13	9.02693e-05	0.00876711	3.89744e-11	0.00733227	0.104363	3.42974e-09	1	1
MAP2K4	7.57901	7.86047	1.81079e-13	0.00451424	0.000984252	4.95791e-11	0.0902619	0.0264727	4.41254e-09	1	1
INSIG2	8.0977	7.8561	1.84838e-13	3.02876e-05	0.000507929	5.00458e-11	0.00351452	0.0169551	4.50412e-09	0.738048	1
C7orf63	6.7111	7.02983	2.1915e-13	0.0239977	6.9905e-08	5.86842e-11	0.227062	2.83907e-05	5.34026e-09	1	0.00170344
CADM1	7.45543	7.84414	2.35922e-13	0.0274371	0.155173	6.24885e-11	0.243211	0.510992	5.74894e-09	1	1
C17orf97	7.86451	8.27021	2.65604e-13	0.0933255	0.134402	6.95939e-11	0.44489	0.477213	6.47224e-09	1	1
C6orf97	6.51049	6.90783	2.75855e-13	0.61919	0.000213381	7.09953e-11	0.885627	0.00964686	6.72203e-09	1	1
FGFR1OP	6.48827	6.71757	2.76779e-13	0.0113634	0.709666	7.09953e-11	0.15244	0.915016	6.74456e-09	1	1
PTGER3	6.04146	6.46073	2.90801e-13	0.324481	5.12527e-05	7.38151e-11	0.723762	0.0035531	7.08625e-09	1	1
NRIP1	9.13485	9.48138	4.13787e-13	0.964804	0.0468833	1.0395e-10	0.992664	0.26937	1.00832e-08	1	1
IL1F7	5.87895	5.74254	4.2746e-13	0.260028	0.703217	1.05396e-10	0.672507	0.911683	1.04163e-08	1	1
LEF1	7.27931	7.69293	4.28191e-13	0.418588	0.421629	1.05396e-10	0.784916	0.772417	1.04342e-08	1	1
CYP21A1P	6.27734	6.73145	5.52741e-13	0.109476	0.0374081	1.34692e-10	0.475902	0.235911	1.34692e-08	1	1
GLA	8.94209	9.21094	7.42496e-13	0.00130143	0.813696	1.7914e-10	0.0421408	0.950266	1.80931e-08	1	1
DIXDC1	6.46594	6.73733	8.66913e-13	0.0735742	0.160158	2.07107e-10	0.400901	0.518195	2.11249e-08	1	1
MYB	9.99418	10.3426	1.05637e-12	0.350017	0.077066	2.49918e-10	0.739832	0.357908	2.57415e-08	1	1
NFIA	8.04557	8.44412	1.08358e-12	0.0792405	0.788743	2.53891e-10	0.41487	0.943133	2.64047e-08	1	1
IFT46	7.34021	7.60878	1.1739e-12	0.887405	0.00240994	2.71552e-10	0.971685	0.0466075	2.86057e-08	1	1
SIX5	8.3525	8.62754	1.18124e-12	9.15633e-05	0.0695703	2.71552e-10	0.00740487	0.337572	2.87845e-08	1	1
LAMC2	6.33584	6.80101	1.26722e-12	0.205551	0.240948	2.88594e-10	0.614544	0.616253	3.08796e-08	1	1
GLYR1	8.32027	8.51129	1.45358e-12	0.286943	0.866095	3.27972e-10	0.694178	0.965374	3.54209e-08	1	1
ZNF385B	5.80772	6.52129	1.4771e-12	0.187012	9.55548e-12	3.3022e-10	0.593164	1.6632e-08	3.5994e-08	1	2.32848e-07
B4GALT1	7.66106	7.90045	1.54903e-12	0.0125214	0.0200234	3.43153e-10	0.161161	0.166472	3.77468e-08	1	1
RUNX1	8.57687	8.8827	1.66438e-12	0.0041363	0.865113	3.65385e-10	0.0851294	0.964921	4.05577e-08	1	1
BCAS1	6.69878	6.14886	1.69318e-12	6.54058e-05	0.860582	3.68387e-10	0.0059794	0.963839	4.12594e-08	1	1
STARD13	6.51652	6.81844	1.76563e-12	0.423264	0.01356	3.8075e-10	0.786772	0.134053	4.30248e-08	1	1
NDRG1	8.54618	8.14323	2.01161e-12	0.0621584	0.0516622	4.29991e-10	0.369368	0.285374	4.9019e-08	1	1
MUC1	10.9375	11.6852	2.10349e-12	0.00157983	1.01234e-09	4.4572e-10	0.047178	8.89239e-07	5.12578e-08	1	2.46686e-05
LRRC6	6.57853	6.92348	2.2435e-12	0.913265	0.325877	4.71289e-10	0.978632	0.699275	5.46695e-08	1	1
RAGE	8.15367	8.46523	2.59162e-12	0.804732	0.00976315	5.39766e-10	0.951052	0.111401	6.31526e-08	1	1
PDCD4	6.80942	7.18153	3.06205e-12	0.385161	0.893573	6.3234e-10	0.765689	0.973431	7.46161e-08	1	1
RAI2	6.21351	6.55397	3.22701e-12	0.0830905	1.68333e-05	6.60804e-10	0.422652	0.00173811	7.86357e-08	1	0.410193
PHYHD1	6.11479	6.52796	3.77954e-12	0.253707	0.0650123	7.6199e-10	0.666683	0.32624	9.20999e-08	1	1
SP5	5.98918	6.11481	3.78368e-12	0.101086	0.32448	7.6199e-10	0.461113	0.698307	9.22008e-08	1	1
SERPINA5	7.79622	8.91451	4.11745e-12	0.0122152	0.160302	8.22411e-10	0.158836	0.518311	1.00334e-07	1	1
RAMP3	6.89779	7.15128	4.35004e-12	0.00481166	0.000531939	8.61803e-10	0.0937254	0.0173292	1.06002e-07	1	1
NTN4	8.14576	8.86059	5.08707e-12	0.496652	0.120549	9.99692e-10	0.826837	0.451095	1.23962e-07	1	1
SEMG1	5.91408	6.06447	5.8557e-12	0.832041	0.920612	1.14153e-09	0.958507	0.981562	1.42692e-07	1	1
KCTD3	9.46249	9.79784	7.80841e-12	0.166549	0.0886165	1.51012e-09	0.567936	0.384715	1.90275e-07	1	1
SLC7A2	8.74935	9.84567	8.27156e-12	0.425326	0.612106	1.5871e-09	0.787863	0.873607	2.01561e-07	1	1
AZGP1	10.2481	10.8168	9.80746e-12	0.156738	0.0565166	1.8671e-09	0.553311	0.300991	2.38988e-07	1	1
SGK223	8.0012	8.39926	1.0435e-11	0.532639	0.083599	1.97117e-09	0.845494	0.372872	2.54281e-07	1	1
TTC30B	5.7582	5.91991	1.14621e-11	0.0265874	0.238021	2.14852e-09	0.239159	0.613441	2.79308e-07	1	1
FBXO36	5.55902	5.67105	1.17288e-11	0.707426	0.924372	2.16763e-09	0.920593	0.982464	2.85807e-07	1	1
RAB31	10.8436	11.3144	1.18269e-11	0.0151948	0.898533	2.16763e-09	0.179654	0.974864	2.88199e-07	1	1
FAM198A	5.43065	5.52775	1.18309e-11	0.750929	0.142102	2.16763e-09	0.933492	0.489158	2.88294e-07	1	1
SPATA6	5.96049	6.09423	1.22015e-11	0.701777	0.00591656	2.21886e-09	0.918558	0.0821509	2.97327e-07	1	1
SREBF1	8.74017	9.31188	1.3918e-11	0.341571	0.0389463	2.51226e-09	0.735466	0.241613	3.39154e-07	1	1
TMEM219	10.102	10.2696	1.42136e-11	0.000232717	0.0208837	2.54674e-09	0.0133432	0.170483	3.46357e-07	1	1
GOLPH3L	7.96013	8.21412	1.90457e-11	0.77918	0.600394	3.38764e-09	0.94266	0.868119	4.64106e-07	1	1
C6orf165	5.74956	5.94595	1.9555e-11	0.00473271	0.00637604	3.45301e-09	0.0929694	0.0863046	4.76516e-07	1	1
FAM184A	6.20589	5.98219	1.98361e-11	5.36705e-07	1.77286e-05	3.47746e-09	0.000199235	0.00180004	4.83367e-07	0.0130784	0.43201
GSDMB	7.58948	7.29007	2.11333e-11	3.59233e-10	2.37324e-12	3.67841e-09	5.86564e-07	5.78311e-09	5.14977e-07	8.75379e-06	5.78311e-08
FAM100B	6.79284	6.61869	2.53642e-11	0.466468	0.518294	4.38351e-09	0.810591	0.830009	6.18075e-07	1	1
PPL	6.37796	6.60744	2.69818e-11	0.650682	0.671617	4.63023e-09	0.899279	0.89925	6.57493e-07	1	1
MYBPC1	5.38224	5.58531	2.7317e-11	0.990553	0.00731247	4.65497e-09	0.998047	0.0935587	6.6566e-07	1	1
LOC285141	5.57306	5.71177	3.28559e-11	0.561163	0.101346	5.55995e-09	0.860004	0.413944	8.00633e-07	1	1
TSPAN15	7.20438	7.48318	3.58881e-11	5.80704e-06	1.91192e-08	6.0274e-09	0.00108851	1.01282e-05	8.74521e-07	0.141506	0.000465897
KRT15	6.65087	7.49953	3.61129e-11	0.544006	0.24471	6.0274e-09	0.850092	0.62051	8.8e-07	1	1
RLN1	5.52006	5.59476	3.68688e-11	0.326557	0.000706615	6.08274e-09	0.72502	0.0210242	8.98419e-07	1	1
GRPR	5.99946	6.77951	3.69437e-11	0.290959	0.0589524	6.08274e-09	0.697431	0.308133	9.00245e-07	1	1
STC2	9.73373	10.9011	3.7219e-11	0.0923686	6.26552e-07	6.08692e-09	0.442643	0.000163629	9.06952e-07	1	0.0152678
PREX1	6.41523	6.73974	4.44437e-11	0.00450538	0.252859	7.22002e-09	0.0902619	0.629388	1.083e-06	1	1
LZTFL1	7.53758	7.80721	4.7322e-11	0.0351266	0.0155104	7.62438e-09	0.278907	0.145033	1.15314e-06	1	1
FAM46B	6.94311	7.50283	4.75585e-11	0.800095	0.394933	7.62438e-09	0.948962	0.753513	1.15891e-06	1	1
2019-09-03	6.68511	6.26503	4.94372e-11	0.0235975	0.870493	7.87376e-09	0.225743	0.966807	1.20468e-06	1	1
SHROOM3	9.22754	9.62335	5.14859e-11	0.192572	0.511098	8.14682e-09	0.599938	0.826385	1.25461e-06	1	1
C9orf89	8.08761	8.31794	5.28847e-11	0.0124131	0.545443	8.31415e-09	0.160468	0.844325	1.28869e-06	1	1
SH3RF2	5.70283	5.96429	5.46576e-11	0.532156	0.0676353	8.5378e-09	0.845313	0.332911	1.3319e-06	1	1
HPN	7.47634	7.88678	5.53155e-11	0.250514	0.012332	8.55932e-09	0.663459	0.12755	1.34793e-06	1	1
SPATA4	5.50873	5.60313	5.54979e-11	0.0424286	0.192312	8.55932e-09	0.308812	0.561243	1.35237e-06	1	1
VIPR2	5.52147	5.66795	7.23528e-11	0.0587266	0.469761	1.10886e-08	0.360961	0.801128	1.76309e-06	1	1
TMEM218	8.48256	8.67031	7.73191e-11	0.457239	0.0948972	1.17757e-08	0.80593	0.398942	1.88411e-06	1	1
ZNF311	6.0466	6.27784	8.05905e-11	0.0241355	0.986843	1.21977e-08	0.227329	0.997737	1.96383e-06	1	1
WLS	8.03296	8.57591	8.4746e-11	0.0892455	0.562174	1.27475e-08	0.436534	0.851597	2.06509e-06	1	1
UBP1	8.98526	9.19148	8.53799e-11	0.045441	0.344477	1.2764e-08	0.320216	0.71525	2.08054e-06	1	1
TFF3	12.4447	13.1668	8.81682e-11	0.00269805	0.00703228	1.31005e-08	0.0669134	0.0914672	2.14848e-06	1	1
IRS1	7.19057	7.5656	9.66982e-11	0.266484	0.067219	1.42809e-08	0.677128	0.331846	2.35634e-06	1	1
REEP6	8.69357	9.3379	9.89093e-11	0.537388	0.158635	1.45194e-08	0.84789	0.515743	2.41022e-06	1	1
EVL	11.9908	12.421	1.00184e-10	0.485889	0.0754227	1.45633e-08	0.820838	0.35386	2.44128e-06	1	1
WNT5A	6.12394	6.49348	1.00728e-10	0.00908376	0.0213826	1.45633e-08	0.137035	0.173106	2.45455e-06	1	1
NCOA3	8.64022	8.43116	1.01001e-10	0.150425	0.0587641	1.45633e-08	0.544094	0.307685	2.46119e-06	1	1
PTP4A2	11.7348	11.9897	1.04521e-10	0.171755	0.00281882	1.49822e-08	0.57538	0.0510204	2.54697e-06	1	1
CCDC11	5.5637	5.67002	1.07522e-10	0.0178222	0.789353	1.53222e-08	0.195748	0.943153	2.62009e-06	1	1
FAM189A2	6.19439	6.7342	1.11717e-10	0.0810362	0.621385	1.57828e-08	0.418366	0.876978	2.72231e-06	1	1
RSPH1	6.59743	6.90083	1.1205e-10	0.384302	0.0422379	1.57828e-08	0.765215	0.253664	2.73043e-06	1	1
CITED4	8.41304	9.1899	1.15758e-10	0.240279	0.13364	1.62115e-08	0.652891	0.475755	2.8208e-06	1	1
PVALB	6.56546	5.7775	1.18335e-10	0.0394239	0.53733	1.64776e-08	0.296091	0.840407	2.88358e-06	1	1
PIK3R1	8.37465	8.69152	1.20016e-10	0.907632	0.0674106	1.66168e-08	0.977166	0.332439	2.92456e-06	1	1
BAI2	5.63652	5.86378	1.27898e-10	0.463277	0.00432332	1.7608e-08	0.809541	0.0667175	3.11662e-06	1	1
ACSS1	7.25177	6.95186	1.30865e-10	0.000495365	0.280272	1.79152e-08	0.0223538	0.656471	3.18891e-06	1	1
ORAI3	6.09554	6.21115	1.33888e-10	0.0012835	0.106198	1.82268e-08	0.0418691	0.422241	3.26259e-06	1	1
C16orf93	7.73139	8.00206	1.43476e-10	0.115394	0.00894796	1.94235e-08	0.486263	0.105641	3.49623e-06	1	1
ADCY9	7.03999	7.26699	1.53407e-10	0.0718604	0.0585425	2.06532e-08	0.396477	0.30707	3.73823e-06	1	1
MYO1G	6.45243	6.2697	1.55265e-10	0.881334	0.664733	2.07884e-08	0.971035	0.897014	3.78349e-06	1	1
Tmp21-II	10.7453	10.9623	1.68012e-10	0.00543302	0.00413288	2.23722e-08	0.100832	0.0652406	4.09412e-06	1	1
MYCN	5.89698	5.693	1.76523e-10	0.13066	0.0896122	2.32972e-08	0.512957	0.387107	4.30151e-06	1	1
SLC40A1	9.84206	10.478	1.76871e-10	0.00013564	0.446745	2.32972e-08	0.00939679	0.787218	4.30998e-06	1	1
CAP2	8.4126	8.90034	1.82814e-10	0.000217364	0.300923	2.38838e-08	0.0127138	0.678343	4.45481e-06	1	1
FLNB	10.1084	10.5123	1.83767e-10	0.0262402	0.00586284	2.38838e-08	0.238323	0.0816842	4.47802e-06	1	1
C11orf70	6.18445	6.51341	1.84264e-10	0.674899	0.296506	2.38838e-08	0.90815	0.673997	4.49015e-06	1	1
ZMYND10	6.11957	6.47065	1.87109e-10	0.00876072	0.0684025	2.41242e-08	0.134446	0.334176	4.55948e-06	1	1
ZNF18	7.13017	7.28897	2.0236e-10	0.134902	0.00993603	2.59532e-08	0.518992	0.112387	4.93111e-06	1	1
ARMCX1	8.05749	8.37639	2.18282e-10	0.938721	2.62682e-05	2.78486e-08	0.985221	0.00228609	5.31908e-06	1	0.640104
ADAMTS8	5.43933	5.47216	2.28032e-10	0.186594	0.192197	2.89411e-08	0.592511	0.56116	5.55669e-06	1	1
SLC16A9	5.97323	6.2883	2.63044e-10	0.813348	0.0608415	3.32117e-08	0.953898	0.314905	6.40987e-06	1	1
NPY5R	5.45339	5.57595	2.71009e-10	0.000449153	0.0489785	3.39818e-08	0.0208079	0.276339	6.60395e-06	1	1
COL4A5	8.63007	9.11133	2.71932e-10	0.00283107	0.612037	3.39818e-08	0.0688497	0.873607	6.62645e-06	1	1
GSPT1	10.7186	10.8959	2.77327e-10	0.000564907	0.000320255	3.44791e-08	0.0244838	0.0124664	6.75791e-06	1	1
TRIM8	9.9278	10.1113	2.812e-10	0.987111	0.563696	3.47831e-08	0.997805	0.852259	6.85228e-06	1	1
FBXO16	5.85051	6.061	3.23032e-10	0.807891	0.751466	3.97558e-08	0.95228	0.9302	7.87164e-06	1	1
ATL1	7.2471	7.55744	3.42737e-10	0.144848	0.235366	4.19689e-08	0.535404	0.611242	8.35181e-06	1	1
C1orf21	6.96414	7.34734	3.7393e-10	0.819722	0.825399	4.55597e-08	0.955226	0.954199	9.11194e-06	1	1
FCGBP	8.38965	9.23557	3.94924e-10	0.0815984	0.0183186	4.78167e-08	0.418977	0.158575	9.6235e-06	1	1
SGK3	7.6559	8.08025	3.97477e-10	0.135818	1.92305e-06	4.78167e-08	0.520379	0.000348268	9.68572e-06	1	0.046861
JMJD8	11.2482	11.4543	3.98342e-10	0.411092	0.10735	4.78167e-08	0.779985	0.424922	9.70679e-06	1	1
PYCARD	9.97168	10.331	4.00884e-10	0.596945	0.0169884	4.78859e-08	0.875917	0.152364	9.76873e-06	1	1
DCDC5	5.76462	6.14793	4.11435e-10	0.014923	6.76971e-11	4.89066e-08	0.177742	9.70378e-08	1.00259e-05	1	1.64964e-06
ELF4	7.74449	7.55443	4.14948e-10	0.327513	0.369274	4.90847e-08	0.725332	0.734682	1.01115e-05	1	1
CGNL1	8.9463	9.37107	4.2409e-10	0.261347	0.00102396	4.99238e-08	0.673629	0.0271806	1.03342e-05	1	1
KCNH1	5.61577	5.83171	4.55995e-10	0.169331	0.612217	5.34216e-08	0.571905	0.873607	1.11117e-05	1	1
DCDC2	5.52268	5.71181	5.26266e-10	0.174521	0.670318	6.1359e-08	0.579077	0.898791	1.2824e-05	1	1
KCNK2	5.53025	5.70551	5.51679e-10	0.0539422	0.713118	6.40158e-08	0.346394	0.916485	1.34433e-05	1	1
CFB	10.4515	11.2431	5.63325e-10	0.608895	0.53851	6.50574e-08	0.881509	0.841332	1.37271e-05	1	1
SCGB3A1	5.94696	6.69701	6.39041e-10	0.806629	0.212619	7.34535e-08	0.951802	0.585368	1.55721e-05	1	1
ADAMTSL5	5.65796	5.75686	6.57029e-10	0.776839	0.87081	7.51665e-08	0.942206	0.966826	1.60105e-05	1	1
GFRA1	8.50507	9.34239	6.76617e-10	0.681336	0.0339909	7.70458e-08	0.91099	0.22362	1.64878e-05	1	1
HIGD1A	8.90128	9.24562	6.89979e-10	0.826376	0.164076	7.82019e-08	0.956721	0.524714	1.68134e-05	1	1
KCNK12	5.82226	5.63313	7.22305e-10	0.111337	0.323998	8.14867e-08	0.478731	0.697846	1.76011e-05	1	1
DYNC2H1	6.54284	6.73373	8.34338e-10	0.0110297	0.0945668	9.36919e-08	0.150152	0.398203	2.03311e-05	1	1
KLHDC9	8.16074	8.50822	1.01844e-09	0.53614	0.612965	1.13841e-07	0.847364	0.873851	2.48174e-05	1	1
PLCE1	5.69996	5.81032	1.05919e-09	0.35157	0.92479	1.17855e-07	0.741446	0.982584	2.58103e-05	1	1
CAMK1D	6.56944	6.39322	1.08151e-09	0.0561424	0.660002	1.19792e-07	0.354388	0.895985	2.63542e-05	1	1
LRRFIP2	7.53525	7.75972	1.08914e-09	0.357018	0.41312	1.20088e-07	0.745441	0.766157	2.65402e-05	1	1
PTPRT	6.61982	7.41614	1.09404e-09	0.00170771	0.0670312	1.20088e-07	0.0492467	0.331322	2.66595e-05	1	1
PITPNC1	7.30023	7.07723	1.10582e-09	0.932425	0.004798	1.20836e-07	0.983814	0.0715093	2.69465e-05	1	1
CRYZ	8.42257	8.74609	1.15413e-09	0.639137	0.00127911	1.25553e-07	0.894067	0.03114	2.81238e-05	1	1
E2F4	7.94409	7.74801	1.16493e-09	0.609663	0.207887	1.26165e-07	0.881534	0.580541	2.83871e-05	1	1
GLUL	5.86986	6.05618	1.17986e-09	0.139559	0.361949	1.26933e-07	0.525947	0.728621	2.87509e-05	1	1
SNX8	7.33206	7.15658	1.18244e-09	0.514843	0.156248	1.26933e-07	0.836179	0.512414	2.88137e-05	1	1
GLRB	6.84008	7.18507	1.26791e-09	0.000212465	8.30069e-06	1.3551e-07	0.0125664	0.00104472	3.08963e-05	1	0.202271
MVD	6.15326	6.03047	1.29973e-09	0.296651	0.067191	1.38305e-07	0.702166	0.331801	3.16719e-05	1	1
APOBEC3A	6.04082	5.81166	1.33928e-09	0.695665	0.537708	1.41894e-07	0.91701	0.840677	3.26357e-05	1	1
PPM1J	5.93714	6.13845	1.38711e-09	0.999371	0.3271	1.46325e-07	0.999786	0.699899	3.38012e-05	1	1
WDR19	8.05221	8.27722	1.5679e-09	0.00683874	8.4373e-07	1.64684e-07	0.116211	0.000202443	3.82067e-05	1	0.02056
N6AMT2	7.67372	7.85298	1.57869e-09	0.748892	0.827178	1.65106e-07	0.93288	0.954857	3.84696e-05	1	1
TTC12	6.84313	7.13113	1.7304e-09	0.746057	0.857179	1.80199e-07	0.931967	0.962791	4.21665e-05	1	1
ABCA3	7.63934	7.92684	1.81271e-09	0.519855	0.45556	1.87624e-07	0.839186	0.792951	4.41722e-05	1	1
SLC39A6	9.32864	10.1168	1.8171e-09	0.924532	0.84465	1.87624e-07	0.981698	0.958839	4.42792e-05	1	1
CCDC103	5.92722	6.08658	1.88434e-09	0.0002457	8.91166e-05	1.93745e-07	0.0139562	0.00551166	4.59176e-05	1	1
NINJ1	10.4313	10.6639	2.06515e-09	0.098645	0.08654	2.11059e-07	0.45684	0.379547	5.03236e-05	1	1
PTGER2	5.94142	5.82144	2.07005e-09	0.00547492	0.105768	2.11059e-07	0.100918	0.421734	5.0443e-05	1	1
C14orf179	8.79248	8.94121	2.36043e-09	0.163429	0.331722	2.39662e-07	0.563847	0.704238	5.7519e-05	1	1
SFMBT1	6.65594	6.79613	2.92186e-09	0.718397	0.947483	2.95232e-07	0.92375	0.98841	7.11998e-05	1	1
DYSF	6.915	6.73739	2.93197e-09	0.0589106	0.566773	2.95232e-07	0.361243	0.854278	7.14462e-05	1	1
DHRS3	8.66725	8.34316	2.99836e-09	0.00153585	0.0412564	3.00675e-07	0.0464339	0.25027	7.30641e-05	1	1
WDR78	5.68625	5.82198	3.06151e-09	0.804612	0.431263	3.05749e-07	0.951052	0.779138	7.46028e-05	1	1
FGFR4	5.97772	5.73487	3.08269e-09	0.863358	0.0495546	3.06608e-07	0.965206	0.27872	7.51191e-05	1	1
LOC283070	6.97468	6.79115	3.14783e-09	0.0579067	0.146358	3.10752e-07	0.358989	0.496651	7.67064e-05	1	1
CA12	10.7898	11.1977	3.14986e-09	0.660656	0.388384	3.10752e-07	0.902453	0.748811	7.67558e-05	1	1
CEBPG	8.40765	8.26418	3.30252e-09	0.0182856	0.829707	3.24499e-07	0.19839	0.955359	8.04758e-05	1	1
MFSD7	6.58827	6.95746	3.3545e-09	0.1616	0.887998	3.28283e-07	0.561589	0.972034	8.17425e-05	1	1
MRPS21	10.6467	10.8937	3.36897e-09	0.434108	0.55166	3.28381e-07	0.79277	0.847536	8.20952e-05	1	1
MCOLN1	7.85293	7.66641	3.5492e-09	0.000551925	0.0128619	3.43325e-07	0.0241027	0.130537	8.64869e-05	1	1
SMOC2	8.48256	8.86122	3.55047e-09	0.410866	0.00802368	3.43325e-07	0.779867	0.0986518	8.65178e-05	1	1
DHX38	6.60556	6.47406	3.59503e-09	0.99576	0.0600059	3.4626e-07	0.999161	0.311908	8.76037e-05	1	1
RCOR3	8.68841	8.92134	4.3235e-09	0.0116682	0.124154	4.14783e-07	0.155033	0.45847	0.000105355	1	1
WNK2	5.52119	5.61985	4.34168e-09	0.40004	0.271592	4.14895e-07	0.773516	0.647316	0.000105798	1	1
ST8SIA6	5.83259	6.02056	4.53066e-09	0.645471	0.148481	4.31263e-07	0.896409	0.500027	0.000110403	1	1
LRRC50	5.9626	6.28518	4.66338e-09	0.0604679	0.29229	4.42168e-07	0.365175	0.668594	0.000113637	1	1
ATP6V1F	11.2322	11.0757	4.7613e-09	0.764973	0.37268	4.49703e-07	0.93781	0.736787	0.000116023	1	1
KIAA1737	8.24496	8.44281	4.78252e-09	0.0327497	0.00829335	4.49963e-07	0.269428	0.100594	0.00011654	1	1
CSNK2A2	7.82004	7.61415	4.96797e-09	0.29468	0.831556	4.65613e-07	0.700153	0.955949	0.000121059	1	1
LPP	10.4138	10.6462	5.18537e-09	0.152235	0.506789	4.84126e-07	0.546504	0.823626	0.000126357	1	1
C14orf169	6.89135	7.04215	5.49649e-09	0.226516	0.0680797	5.11216e-07	0.637751	0.333595	0.000133939	1	1
SIX4	8.32143	8.02622	5.75765e-09	0.992499	0.100816	5.33469e-07	0.998605	0.413019	0.000140302	1	1
RASGRP3	7.09825	6.94761	5.87233e-09	0.445688	0.398433	5.42034e-07	0.799332	0.755447	0.000143097	1	1
CEBPA	8.29292	8.05423	5.90221e-09	0.675053	0.834507	5.42736e-07	0.90815	0.956494	0.000143825	1	1
MARCKS	11.0008	10.7935	5.92777e-09	0.843787	0.568293	5.43037e-07	0.96089	0.854781	0.000144448	1	1
C3orf25	5.62592	5.72634	5.98225e-09	0.935919	0.0281831	5.45976e-07	0.984739	0.201587	0.000145776	1	1
ZBTB7C	6.8184	7.30126	6.15118e-09	0.178176	0.116781	5.59298e-07	0.583305	0.443602	0.000149892	1	1
PDZK1IP1	6.10665	6.5735	6.32477e-09	0.897253	0.102244	5.72944e-07	0.973952	0.415419	0.000154122	1	1
LIME1	8.02612	7.74404	6.36255e-09	0.189417	0.270736	5.74232e-07	0.596011	0.646193	0.000155043	1	1
NOTCH2NL	5.86378	5.95092	6.50671e-09	0.0376142	0.106285	5.84704e-07	0.288678	0.422435	0.000158556	1	1
SDC2	6.10758	6.28227	6.52657e-09	0.35907	0.109943	5.84704e-07	0.747381	0.430101	0.000159039	1	1
DUS2L	7.23253	7.06459	6.74564e-09	0.47883	0.0353463	6.02116e-07	0.816467	0.229013	0.000164378	1	1
LRRN2	7.93568	8.27879	6.83148e-09	0.734495	0.226461	6.07553e-07	0.928714	0.600871	0.00016647	1	1
CCDC153	5.5198	5.61665	7.12742e-09	0.0026965	2.76519e-09	6.31567e-07	0.0669134	1.87173e-06	0.000173681	1	6.73822e-05
FZD3	6.36019	6.64684	7.35061e-09	0.286935	0.317488	6.48984e-07	0.694178	0.692736	0.00017912	1	1
F7	5.5925	5.82916	8.52778e-09	0.320453	0.00345122	7.50199e-07	0.720244	0.0575794	0.000207805	1	1
TMEM136	7.17582	7.41686	8.57213e-09	0.627827	0.0295424	7.51388e-07	0.889109	0.207673	0.000208886	1	1
DB335284	5.30333	5.35206	8.6034e-09	0.245321	0.804964	7.51426e-07	0.658151	0.947236	0.000209648	1	1
CIRBP	11.2417	11.4623	8.70887e-09	0.000802067	0.00828103	7.57921e-07	0.0308764	0.1005	0.000212218	1	1
CD72	6.17468	6.06396	8.88874e-09	0.834038	0.677735	7.70821e-07	0.95875	0.901535	0.000216601	1	1
AURKA	7.47523	7.06794	9.03265e-09	0.250206	0.00742572	7.80523e-07	0.66334	0.0943338	0.000220108	1	1
RABEP1	8.89672	9.2577	9.16494e-09	0.0255437	0.105929	7.89156e-07	0.235077	0.421851	0.000223331	1	1
SDC4	9.25151	9.02015	9.29251e-09	0.00251142	0.050704	7.94886e-07	0.064433	0.283189	0.00022644	1	1
SEC14L1	6.80178	6.66718	9.29673e-09	0.508287	0.0930375	7.94886e-07	0.833967	0.395171	0.000226543	1	1
C6orf127	5.86812	6.27213	9.44117e-09	0.0152148	0.0360039	8.04414e-07	0.179803	0.231245	0.000230062	1	1
BX111255	5.48673	5.55004	9.54708e-09	0.525137	0.869667	8.10604e-07	0.841062	0.966548	0.000232643	1	1
ALDH3A2	9.09456	9.50458	9.91028e-09	0.953355	0.326608	8.3852e-07	0.989556	0.699899	0.000241494	1	1
MKX	5.6616	5.93133	1.02146e-08	0.262382	0.127035	8.61278e-07	0.673952	0.463567	0.000248909	1	1
THUMPD1	8.26679	8.43247	1.03535e-08	0.368257	0.488533	8.69976e-07	0.753268	0.811064	0.000252293	1	1
AMMECR1	6.83045	7.05178	1.20797e-08	4.30917e-06	0.00307331	1.0098e-06	0.000882401	0.0534169	0.000294359	0.105006	1
FCHSD2	7.46439	7.28684	1.21003e-08	0.287377	0.247809	1.0098e-06	0.694239	0.624099	0.00029486	1	1
RGS22	5.78325	6.11438	1.24727e-08	1.32253e-05	0.00997508	1.03732e-06	0.00197713	0.112638	0.000303935	0.322273	1
GPD2	6.02866	6.20663	1.28131e-08	0.0241434	0.00426155	1.062e-06	0.227329	0.0662889	0.000312229	1	1
ITGA10	6.10842	6.26953	1.2969e-08	0.127439	0.432692	1.07129e-06	0.508669	0.779524	0.000316029	1	1
GAD1	5.40632	5.55226	1.34431e-08	0.0477269	0.0056771	1.10669e-06	0.327072	0.0799651	0.000327581	1	1
INSIG1	8.41456	8.10964	1.38528e-08	0.693385	0.205149	1.13656e-06	0.916233	0.576063	0.000337564	1	1
ZNF32	8.17716	8.30356	1.38992e-08	0.207634	0.274018	1.13656e-06	0.617478	0.64951	0.000338695	1	1
PHF23	7.0485	7.1768	1.42122e-08	0.0461922	0.937202	1.15203e-06	0.321341	0.985856	0.000346323	1	1
CTSA	8.95167	8.78741	1.42145e-08	0.738867	0.635587	1.15203e-06	0.929801	0.884312	0.000346378	1	1
TPM1	9.74569	10.1817	1.42302e-08	0.072764	0.439938	1.15203e-06	0.398005	0.783509	0.000346761	1	1
GP1BA	6.15019	6.07147	1.43702e-08	0.342957	0.846093	1.15951e-06	0.736374	0.959358	0.000350173	1	1
ANKRD11	8.41637	8.24799	1.44562e-08	0.458799	0.710938	1.1626e-06	0.806638	0.915567	0.000352268	1	1
ACADVL	8.80784	9.06848	1.48583e-08	0.647201	0.111913	1.1904e-06	0.897303	0.434073	0.000362068	1	1
ACOT1	7.37732	7.62431	1.48995e-08	0.132772	0.243504	1.1904e-06	0.516183	0.619203	0.000363071	1	1
SPATA17	5.62738	5.79861	1.53764e-08	0.0338194	0.494383	1.22449e-06	0.273627	0.814636	0.000374693	1	1
BCL7C	9.04914	9.19028	1.59566e-08	0.585077	0.529068	1.26655e-06	0.870856	0.836176	0.000388831	1	1
AGR3	10.3678	10.733	1.62261e-08	0.520368	0.156977	1.28375e-06	0.839425	0.513311	0.000395396	1	1
DHRSX	9.24906	9.38497	1.6449e-08	0.001464	0.0851107	1.29718e-06	0.0453539	0.376379	0.000400828	1	1
STH	5.89985	5.99323	1.66837e-08	0.0239277	0.00178976	1.31145e-06	0.227062	0.038657	0.000406549	1	1
ELMO2	8.24416	8.11848	1.72664e-08	0.622175	0.0256213	1.35289e-06	0.886571	0.191397	0.000420748	1	1
CDKN2D	6.46052	6.30176	1.98114e-08	5.83725e-05	0.229289	1.54732e-06	0.00554478	0.60397	0.000482765	1	1
EXOC6	7.63179	7.8265	2.03759e-08	0.0321909	0.267207	1.58442e-06	0.267242	0.643218	0.00049652	1	1
SEMA3B	6.182	6.39685	2.04164e-08	0.793853	0.212472	1.58442e-06	0.947237	0.585162	0.000497508	1	1
EHF	6.73143	7.17223	2.04877e-08	0.00141213	0.03355	1.58491e-06	0.0443438	0.222041	0.000499245	1	1
RNF43	6.24734	6.12168	2.06075e-08	0.0119478	0.280809	1.58912e-06	0.157205	0.656888	0.000502163	1	1
MAPRE2	8.23755	8.09129	2.08199e-08	0.392792	0.164139	1.60044e-06	0.769953	0.524714	0.000507339	1	1
DYNLT3	8.54491	8.68719	2.09475e-08	0.729032	0.441894	1.60519e-06	0.927486	0.785189	0.00051045	1	1
LAG3	6.38042	6.19577	2.13236e-08	0.892523	0.543547	1.62888e-06	0.972979	0.843466	0.000519614	1	1
AHCYL1	10.1501	10.3582	2.2612e-08	0.0437843	0.00190898	1.7219e-06	0.31473	0.0399639	0.000551009	1	1
SECISBP2L	8.14909	8.00169	2.27976e-08	0.000209394	0.0929048	1.73063e-06	0.0124883	0.395028	0.000555532	1	1
ZNF167	5.70511	5.8225	2.36725e-08	0.551415	0.0642271	1.79146e-06	0.854383	0.323912	0.000576851	1	1
PAG1	6.54022	6.41581	2.44506e-08	0.944518	0.371445	1.84462e-06	0.987007	0.736136	0.000595812	1	1
C16orf45	6.30585	6.59266	2.45526e-08	0.772204	0.796039	1.8466e-06	0.940391	0.944844	0.000598299	1	1
LCN12	5.77552	5.94933	2.54887e-08	0.0428563	0.233256	1.9111e-06	0.31081	0.609151	0.000621109	1	1
TC2N	7.24465	7.6145	2.61538e-08	0.0444693	0.0241877	1.95496e-06	0.3175	0.184941	0.000637316	1	1
IQCG	6.55483	6.72894	2.65216e-08	0.00190911	0.314598	1.97639e-06	0.0534251	0.690558	0.000646278	1	1
C14orf79	7.62361	7.8276	2.72133e-08	0.457838	0.907141	2.01588e-06	0.806028	0.977281	0.000663135	1	1
DEXI	8.3624	8.56008	2.72318e-08	0.205503	0.376421	2.01588e-06	0.614518	0.738954	0.000663585	1	1
LAMB3	6.31642	6.62373	2.72998e-08	0.318831	0.627105	2.01588e-06	0.719076	0.879854	0.000665241	1	1
MED10	8.78078	8.59965	2.74199e-08	0.523683	0.151766	2.01864e-06	0.840484	0.505468	0.000668169	1	1
PDXP	7.79929	7.58496	2.8132e-08	0.85171	0.3688	2.06482e-06	0.962655	0.734285	0.000685521	1	1
MUM1L1	5.66837	5.83026	2.95432e-08	0.0260691	0.154365	2.16189e-06	0.237477	0.509421	0.00071991	1	1
IFT74	7.06698	7.25576	2.96945e-08	0.384828	0.846858	2.16646e-06	0.765509	0.959673	0.000723596	1	1
EFHA1	9.27475	9.46504	3.02899e-08	0.471023	0.116442	2.2033e-06	0.812755	0.443139	0.000738104	1	1
IGFBP4	11.0368	11.3629	3.09477e-08	0.769472	0.0360515	2.24073e-06	0.939349	0.231414	0.000754134	1	1
ICOSLG	6.30402	6.22418	3.09884e-08	0.341094	0.355108	2.24073e-06	0.735036	0.724183	0.000755125	1	1
ARHGAP36	5.77164	5.81917	3.21619e-08	0.274306	0.642261	2.3187e-06	0.683493	0.887273	0.000783722	1	1
GNG12	6.97112	7.23436	3.27543e-08	0.407113	0.152355	2.35444e-06	0.778042	0.506353	0.000798156	1	1
ENTPD3	5.77946	6.01941	3.30299e-08	0.295312	0.786697	2.36727e-06	0.700697	0.942304	0.000804872	1	1
MND1	6.06353	5.86541	3.40953e-08	0.0630837	0.0404431	2.43647e-06	0.371834	0.247541	0.000830835	1	1
NUP205	8.89838	8.76436	3.42482e-08	0.743273	0.333066	2.44023e-06	0.930881	0.705829	0.000834559	1	1
XK	5.42712	5.35728	3.49248e-08	0.130129	0.332062	2.48119e-06	0.511823	0.704667	0.000851049	1	1
CASP6	7.03243	7.21915	3.58267e-08	0.000997463	7.60165e-05	2.53585e-06	0.035797	0.00490045	0.000873026	1	1
JMJD6	6.3293	6.22904	3.59023e-08	0.528926	0.336189	2.53585e-06	0.843826	0.708959	0.000874868	1	1
C11orf1	8.81094	9.11635	3.73493e-08	0.191616	0.00956008	2.63043e-06	0.599166	0.109939	0.000910128	1	1
RABL2B	7.85224	7.97323	3.76711e-08	0.242953	0.397928	2.64545e-06	0.655134	0.754989	0.00091797	1	1
FOXN2	7.56433	7.39531	3.79121e-08	0.534283	0.690288	2.65472e-06	0.846388	0.906805	0.000923842	1	1
TMEM132A	7.50523	7.13764	3.92043e-08	0.00348379	6.36627e-08	2.72958e-06	0.0767567	2.62938e-05	0.000955331	1	0.00155133
C4B	6.1835	6.5896	3.92052e-08	0.387037	0.547325	2.72958e-06	0.766275	0.845255	0.000955353	1	1
RARRES3	11.5589	11.9863	4.23507e-08	0.00930515	0.539741	2.94018e-06	0.138345	0.8417	0.001032	1	1
PLEKHA2	8.07823	7.87617	4.37927e-08	0.605737	0.545265	3.03165e-06	0.880126	0.84421	0.00106714	1	1
C17orf61	10.6114	10.7914	4.49366e-08	0.00998798	0.37355	3.10202e-06	0.143207	0.737236	0.00109501	1	1
NIP7	8.22836	8.02319	4.54171e-08	0.827263	0.147211	3.12634e-06	0.956931	0.498144	0.00110672	1	1
RAPGEF1	8.46478	8.32046	4.93523e-08	0.130368	0.215835	3.38765e-06	0.512254	0.588447	0.00120262	1	1
SLC25A21	5.40623	5.49826	4.98027e-08	0.0398699	0.209311	3.40897e-06	0.297677	0.582173	0.00121359	1	1
C19orf12	7.2937	7.16658	5.16131e-08	0.916423	0.846705	3.52299e-06	0.979344	0.959651	0.00125771	1	1
NCDN	6.53665	6.40609	5.20851e-08	4.2081e-07	1.98376e-06	3.54528e-06	0.000169858	0.000353615	0.00126921	0.0102543	0.0483403
CX868806	5.51346	5.61309	5.47226e-08	0.434073	0.253246	3.71443e-06	0.79277	0.629546	0.00133348	1	1
TERF2IP	8.30117	8.16103	5.8249e-08	0.00341725	0.0240185	3.94281e-06	0.0758392	0.184051	0.00141941	1	1
CCDC74A	7.18846	7.7614	6.04436e-08	0.448262	0.00596295	4.08002e-06	0.801075	0.0825598	0.00147289	1	1
SEL1L3	7.06821	6.76472	6.25827e-08	0.624495	0.343814	4.21275e-06	0.887898	0.714902	0.00152501	1	1
PAQR3	6.63725	6.50792	6.42513e-08	0.94378	0.23618	4.31316e-06	0.986904	0.611804	0.00156568	1	1
DIRAS3	5.62183	5.69702	6.57532e-08	0.0420605	0.0440458	4.40185e-06	0.307666	0.259611	0.00160227	1	1
BNIP3L	8.44425	8.6792	6.94143e-08	0.863806	0.00121459	4.63421e-06	0.965206	0.0302576	0.00169149	1	1
SCO1	8.37467	8.58942	7.14201e-08	0.261478	0.852093	4.7551e-06	0.673629	0.96056	0.00174036	1	1
C4A	5.7532	5.95505	7.23619e-08	0.644722	0.306294	4.79909e-06	0.896263	0.6836	0.00176331	1	1
GPR37	6.53949	6.37024	7.24748e-08	0.00415569	0.120147	4.79909e-06	0.0853439	0.450186	0.00176607	1	1
AK095707	6.385	6.25887	7.32553e-08	0.0838623	0.0607175	4.83763e-06	0.424079	0.314399	0.00178508	1	1
KIAA1210	5.49693	5.56727	7.37807e-08	0.247508	0.656837	4.85916e-06	0.660529	0.894774	0.00179789	1	1
PIH1D2	5.33829	5.40307	7.46498e-08	0.6772	0.624647	4.90314e-06	0.909202	0.878935	0.00181907	1	1
DA375949	5.65223	5.84584	7.58357e-08	0.092221	0.255776	4.96765e-06	0.44248	0.631677	0.00184797	1	1
C5orf35	7.29347	7.50824	7.68925e-08	0.861471	0.684997	5.01618e-06	0.964854	0.904508	0.00187372	1	1
SMPDL3B	6.4703	6.66057	7.69884e-08	0.251479	0.991355	5.01618e-06	0.664348	0.99866	0.00187605	1	1
EXOG	7.8701	7.62478	7.83121e-08	0.0216485	0.093299	5.08882e-06	0.2167	0.395693	0.00190831	1	1
TRIP6	9.32308	9.58708	7.95056e-08	0.764005	0.784967	5.15264e-06	0.937738	0.941673	0.00193739	1	1
APITD1	6.25838	6.42355	8.31516e-08	0.754744	0.025439	5.37463e-06	0.935164	0.190445	0.00202624	1	1
PARN	8.12494	8.26579	8.83688e-08	0.177772	0.0926924	5.69423e-06	0.58329	0.394538	0.00215337	1	1
KLHDC5	8.30106	8.44175	8.85634e-08	0.00518859	0.0116501	5.69423e-06	0.0977618	0.123547	0.00215811	1	1
SPTAN1	9.23439	9.42586	9.08906e-08	0.267735	0.0570345	5.82848e-06	0.6784	0.302529	0.00221482	1	1
RRNAD1	8.08501	8.29154	9.47154e-08	0.854964	0.794647	6.05781e-06	0.963533	0.944606	0.00230803	1	1
ENOPH1	9.19813	9.02307	9.60385e-08	0.778173	0.133889	6.12635e-06	0.942564	0.476105	0.00234027	1	1
KRT23	6.62985	7.01808	9.70063e-08	0.129508	0.507603	6.15756e-06	0.511484	0.824379	0.00236385	1	1
PEX11B	9.91473	10.1087	9.70332e-08	0.625137	0.432893	6.15756e-06	0.888148	0.779655	0.0023645	1	1
COX4I1	12.7417	12.6402	1.00437e-07	0.534491	0.328386	6.35699e-06	0.846413	0.700979	0.00244744	1	1
AMOT	7.08165	7.35626	1.02939e-07	0.384993	0.315317	6.4985e-06	0.765588	0.691162	0.00250842	1	1
ELP2	8.61043	9.04708	1.03425e-07	0.980282	0.395391	6.51228e-06	0.996019	0.753513	0.00252025	1	1
ASAP2	7.27042	7.15382	1.03988e-07	0.0238964	0.915256	6.53088e-06	0.227041	0.979094	0.00253398	1	1
MST1R	6.52231	6.799	1.05539e-07	0.469672	0.176389	6.61121e-06	0.812124	0.54223	0.00257176	1	1
ATP8A1	5.45641	5.40186	1.05938e-07	0.347977	0.365105	6.61784e-06	0.738568	0.73091	0.0025815	1	1
NCOR1	6.8788	7.05694	1.06187e-07	0.972631	0.0178063	6.61784e-06	0.994339	0.156276	0.00258758	1	1
ATP8B1	6.01157	6.13295	1.06801e-07	0.0422999	0.134867	6.6391e-06	0.308427	0.477841	0.00260253	1	1
LCK	5.73737	5.66147	1.11176e-07	0.92587	0.573921	6.89345e-06	0.982154	0.856879	0.00270913	1	1
SYNC	6.69847	6.93781	1.11531e-07	0.177571	0.105127	6.89792e-06	0.582925	0.420555	0.00271778	1	1
SLMAP	8.57114	8.70537	1.12128e-07	0.77684	0.29491	6.91146e-06	0.942206	0.671749	0.00273234	1	1
SLC44A2	10.1702	10.0204	1.12317e-07	0.0326527	0.42534	6.91146e-06	0.268993	0.774838	0.00273694	1	1
PPA2	9.15539	9.36108	1.14483e-07	0.00247534	0.0321267	7.027e-06	0.0639619	0.216887	0.00278972	1	1
CCDC96	5.74443	5.8368	1.15837e-07	0.506195	0.843544	7.09226e-06	0.832823	0.958387	0.00282272	1	1
CAMK2G	7.16155	7.03917	1.1613e-07	0.596483	0.363292	7.09237e-06	0.875819	0.729634	0.00282986	1	1
FYCO1	8.06551	8.19177	1.22561e-07	0.0508049	0.0782029	7.46642e-06	0.336348	0.360713	0.00298657	1	1
TBC1D2B	8.0951	7.92621	1.22935e-07	0.720483	0.583576	7.47051e-06	0.924464	0.860503	0.00299567	1	1
HADH	9.94317	10.1438	1.2423e-07	0.965901	0.0362124	7.53046e-06	0.99279	0.231656	0.00302725	1	1
SLC7A6	6.93209	6.77566	1.24972e-07	0.920284	0.432852	7.5566e-06	0.980863	0.779655	0.00304531	1	1
FRK	5.51643	5.61317	1.27417e-07	0.0130058	0.0799501	7.66812e-06	0.164063	0.364563	0.00310491	1	1
ADSS	7.06975	7.28648	1.27445e-07	0.00189357	0.000410961	7.66812e-06	0.0532208	0.014767	0.00310559	1	1
TBCK	7.78982	7.93467	1.32317e-07	0.185608	0.377895	7.94161e-06	0.591693	0.740881	0.00322429	1	1
SLC12A5	5.39804	5.34637	1.32807e-07	0.000137604	0.00921605	7.95147e-06	0.00949897	0.107672	0.00323625	1	1
SH3BGRL3	9.24961	9.06172	1.33797e-07	0.659395	0.50865	7.99112e-06	0.902248	0.825218	0.00326038	1	1
DPY19L1	7.36713	7.53635	1.35218e-07	1.39925e-06	0.66625	8.05622e-06	0.000374691	0.897319	0.003295	0.0340969	1
ENDOD1	6.59879	6.73863	1.36766e-07	0.39683	0.889895	8.12857e-06	0.771821	0.972594	0.00333272	1	1
TRAF5	8.06367	8.28828	1.39739e-07	0.839291	0.103959	8.25779e-06	0.95994	0.418798	0.00340515	1	1
PHF11	9.89778	10.091	1.3979e-07	0.189418	0.935153	8.25779e-06	0.596011	0.985179	0.0034064	1	1
PIP	10.235	11.8119	1.39957e-07	0.312793	0.789534	8.25779e-06	0.715146	0.943153	0.00341047	1	1
CNTFR	5.86374	5.68684	1.43756e-07	0.000227154	0.000214002	8.46149e-06	0.0131168	0.00965705	0.00350306	1	1
LRRC58	7.00401	6.7663	1.46507e-07	0.454013	0.64542	8.60264e-06	0.80335	0.888866	0.00357009	1	1
C1orf116	6.67385	7.30534	1.48345e-07	0.00437165	0.903721	8.68958e-06	0.0884787	0.976407	0.00361486	1	1
C16orf62	6.11706	6.23599	1.49881e-07	0.125792	0.0250508	8.75852e-06	0.50616	0.189262	0.0036523	1	1
CDC25B	8.29561	8.01227	1.51585e-07	0.786607	0.376891	8.83688e-06	0.945054	0.739603	0.00369382	1	1
ANX2P2	9.53317	9.85438	1.56387e-07	0.00561347	0.000186696	9.0951e-06	0.102772	0.00893793	0.00381085	1	1
OSCP1	6.55071	6.7711	1.58672e-07	0.654546	0.00166218	9.20601e-06	0.90064	0.0371372	0.00386653	1	1
UAP1L1	6.49356	6.38125	1.60297e-07	0.0147573	0.205124	9.26078e-06	0.176892	0.576059	0.00390613	1	1
TNFRSF4	7.35868	7.15882	1.60376e-07	0.600433	0.577537	9.26078e-06	0.877653	0.857877	0.00390805	1	1
ZBTB8A	6.18529	6.34465	1.62364e-07	0.266451	0.396256	9.35341e-06	0.677128	0.753815	0.00395649	1	1
TTC18	5.91412	6.09429	1.6812e-07	0.926628	0.0559095	9.6438e-06	0.982197	0.299561	0.00409676	1	1
HIC2	6.62209	6.5111	1.68197e-07	0.448322	0.0175834	9.6438e-06	0.801075	0.155331	0.00409862	1	1
CTSD	9.4718	9.74328	1.69432e-07	1.86791e-05	0.00148148	9.69183e-06	0.0025716	0.0341979	0.00412872	0.455172	1
EFHC1	6.92356	7.07688	1.70791e-07	0.259771	1.7332e-06	9.7467e-06	0.672128	0.0003274	0.00416184	1	0.0422346
PLK1	6.42965	6.3049	1.71673e-07	0.292814	0.0363315	9.77411e-06	0.699333	0.232004	0.00418332	1	1
ARID3A	7.42	7.24854	1.74666e-07	0.362345	0.0444049	9.90772e-06	0.749225	0.260737	0.00425626	1	1
XBP1	13.1292	13.349	1.74833e-07	0.0563128	0.18306	9.90772e-06	0.354497	0.550937	0.00426032	1	1
POLQ	6.55464	6.28609	1.75971e-07	0.18638	0.113433	9.94912e-06	0.592511	0.437654	0.00428807	1	1
ZNF434	7.6509	7.7642	1.76531e-07	0.157748	0.815618	9.95767e-06	0.55517	0.950993	0.00430172	1	1
CMKLR1	5.80248	5.70169	1.80812e-07	0.19679	0.758634	1.01756e-05	0.604201	0.932244	0.00440604	1	1
WDR96	5.52416	5.62561	1.86117e-07	0.383824	0.426485	1.045e-05	0.765172	0.775505	0.00453531	1	1
ISG20	9.12458	8.84466	1.8707e-07	0.149429	0.000640177	1.04794e-05	0.542505	0.0197466	0.00455852	1	1
MTCH1	11.4577	11.3598	1.87614e-07	0.184723	0.0161983	1.04857e-05	0.590882	0.148615	0.00457177	1	1
SLC28A3	5.41161	5.46315	1.89258e-07	0.415841	0.300762	1.05534e-05	0.782894	0.678219	0.00461183	1	1
BLM	6.139	5.99951	1.90502e-07	0.0220947	0.0184346	1.05985e-05	0.218508	0.158957	0.00464216	1	1
COMT	10.6679	10.4873	1.94356e-07	0.447955	0.0024409	1.07883e-05	0.800902	0.0470568	0.00473608	1	1
TXNDC17	11.0248	11.2085	1.9579e-07	0.000188612	0.000236527	1.08432e-05	0.0116357	0.0103292	0.004771	1	1
AGXT2L1	5.58684	5.64458	2.04758e-07	0.76857	0.00540534	1.13141e-05	0.939055	0.0773185	0.00498954	1	1
FOXN3	8.54265	8.32291	2.06687e-07	0.417824	0.175443	1.13949e-05	0.784592	0.541164	0.00503654	1	1
SLC2A4RG	6.98991	6.83381	2.09547e-07	0.0468059	0.0863986	1.15265e-05	0.324024	0.379413	0.00510623	1	1
CTDSPL	9.12942	9.34221	2.10053e-07	0.212687	0.00570073	1.15283e-05	0.622692	0.0801589	0.00511858	1	1
DECR2	8.45496	8.74912	2.12942e-07	0.0256636	0.171047	1.16606e-05	0.235811	0.535053	0.00518897	1	1
IRX2	7.67321	8.26567	2.14015e-07	0.823764	0.234157	1.16931e-05	0.955971	0.610468	0.00521511	1	1
C7orf46	5.83146	5.96129	2.1552e-07	0.00472914	0.0303507	1.1749e-05	0.0929694	0.210905	0.00525179	1	1
DNM2	7.77719	7.66664	2.16451e-07	0.00538963	0.906507	1.17734e-05	0.100255	0.977206	0.00527447	1	1
IQSEC1	7.69337	7.55603	2.17397e-07	0.00229434	0.66571	1.17985e-05	0.0607042	0.897087	0.00529754	1	1
ZNF552	6.43415	6.65966	2.18275e-07	0.909618	0.406905	1.18198e-05	0.977534	0.761412	0.00531893	1	1
C1orf168	5.66123	5.87884	2.21666e-07	0.466171	0.00057365	1.1964e-05	0.810477	0.0183587	0.00540155	1	1
TTC30A	6.25063	6.3913	2.21919e-07	0.0269681	0.131052	1.1964e-05	0.240855	0.47205	0.00540773	1	1
PCM1	8.7156	9.11058	2.23991e-07	0.00134432	1.03081e-05	1.2049e-05	0.0428403	0.00123634	0.0054582	1	0.251189
VPS45	8.50507	8.63317	2.25325e-07	0.811087	0.624586	1.20706e-05	0.953382	0.878901	0.00549071	1	1
RBM24	5.66543	6.03273	2.25608e-07	0.886547	1.05762e-07	1.20706e-05	0.97155	3.68171e-05	0.00549762	1	0.0025772
SUCLG2	8.8075	9.00782	2.25879e-07	0.0322049	0.0410127	1.20706e-05	0.267242	0.249538	0.00550421	1	1
TPD52L2	9.92384	9.79973	2.26874e-07	0.668915	0.828644	1.20907e-05	0.90672	0.955198	0.00552847	1	1
DDAH1	7.61226	7.80096	2.27246e-07	0.0604928	0.00721082	1.20907e-05	0.365235	0.0925951	0.00553752	1	1
CCNE1	6.16783	6.01436	2.36631e-07	0.0199305	0.000128717	1.25626e-05	0.207549	0.00683548	0.00576621	1	1
EIF2S2	6.36024	6.22333	2.44337e-07	0.184143	0.346794	1.29435e-05	0.590343	0.716892	0.00595401	1	1
DDX10	7.66256	7.81325	2.5167e-07	0.264938	0.298579	1.33031e-05	0.675801	0.675998	0.00613271	1	1
LOC100506810	5.97885	6.16333	2.526e-07	0.0498785	0.0139411	1.33233e-05	0.334555	0.135977	0.00615535	1	1
AIF1L	6.69462	6.45818	2.55944e-07	0.982379	0.0369012	1.34705e-05	0.996404	0.234413	0.00623684	1	1
MYO5C	9.27856	9.46597	2.58066e-07	0.209893	0.0162714	1.35529e-05	0.619119	0.149005	0.00628856	1	1
ZC3H14	6.1942	6.39444	2.60196e-07	0.779169	0.577409	1.36354e-05	0.94266	0.857857	0.00634046	1	1
MT2A	11.4273	11.1077	2.64781e-07	0.0721036	0.278153	1.38459e-05	0.396859	0.654729	0.00645219	1	1
IMPDH2	10.577	10.8092	2.69703e-07	0.0258878	0.171619	1.40731e-05	0.236788	0.535742	0.00657212	1	1
PLA2G7	6.72192	6.45513	2.80785e-07	0.0204788	0.42542	1.462e-05	0.210738	0.774844	0.00684216	1	1
SLC22A18	8.25809	8.52733	2.85137e-07	0.00998093	0.88485	1.4815e-05	0.143207	0.971095	0.00694822	1	1
TRIP11	7.83326	7.97031	2.8617e-07	0.00299866	0.818312	1.4837e-05	0.0705159	0.951978	0.00697338	1	1
MT1F	9.66561	9.30449	2.91115e-07	0.0192933	0.0299309	1.50613e-05	0.203965	0.209311	0.00709388	1	1
TFPI2	5.47054	5.55706	2.96068e-07	0.0690637	0.373308	1.52851e-05	0.388491	0.736939	0.00721459	1	1
ZNF239	7.75101	8.00107	3.10796e-07	0.58353	0.403529	1.60116e-05	0.870224	0.758676	0.00757348	1	1
EFCAB11	7.09524	7.29039	3.19373e-07	0.00123297	0.00442159	1.64188e-05	0.040822	0.0675604	0.00778249	1	1
LRRC46	5.83799	5.9449	3.2168e-07	0.115738	0.508621	1.65025e-05	0.486511	0.825218	0.00783871	1	1
TOP3B	7.41174	7.2525	3.2395e-07	0.726449	0.841783	1.65514e-05	0.926407	0.958226	0.00789402	1	1
MREG	6.18084	6.31098	3.24626e-07	0.000788393	0.059826	1.65514e-05	0.0305917	0.311238	0.00791048	1	1
POLR2L	7.49185	7.70378	3.24671e-07	0.496312	0.848615	1.65514e-05	0.826498	0.959986	0.00791158	1	1
RC74	8.00515	8.14426	3.29023e-07	0.941052	0.0676712	1.673e-05	0.985832	0.332911	0.00801763	1	1
SEPX1	9.25198	9.42278	3.29547e-07	0.035508	0.00363279	1.673e-05	0.280513	0.059467	0.00803041	1	1
PRUNE	7.38699	7.58237	3.31216e-07	0.794151	0.887093	1.67798e-05	0.947274	0.971623	0.00807106	1	1
HSD17B4	9.68115	9.81301	3.37776e-07	0.704979	0.0776418	1.70766e-05	0.919791	0.359486	0.00823092	1	1
ORC6	6.1677	5.96953	3.38829e-07	0.453324	0.00689602	1.70944e-05	0.803081	0.0903939	0.00825658	1	1
CP110	8.00401	8.211	3.46509e-07	0.0926843	0.0452701	1.74457e-05	0.443371	0.264036	0.00844372	1	1
GBP4	7.57281	7.31448	3.51102e-07	0.685535	0.907183	1.76309e-05	0.912844	0.977281	0.00855565	1	1
SLC35C2	7.16328	7.0629	3.51634e-07	0.836809	0.662368	1.76309e-05	0.959366	0.896923	0.00856862	1	1
SLC24A1	6.33947	6.46483	3.57112e-07	0.625424	0.0356928	1.78688e-05	0.888148	0.230177	0.0087021	1	1
GMPR2	9.22524	9.41375	3.64372e-07	0.436063	0.254063	1.81947e-05	0.793993	0.630192	0.00887901	1	1
PLAT	8.59307	9.20507	3.80425e-07	0.492752	0.672298	1.89575e-05	0.824758	0.899547	0.00927021	1	1
CA313017	5.35812	5.40274	3.83054e-07	0.537048	0.396218	1.90366e-05	0.847865	0.753815	0.00933427	1	1
DLG5	5.81245	5.93603	3.83576e-07	0.663833	0.600133	1.90366e-05	0.904107	0.867954	0.00934698	1	1
UCKL1	9.19875	9.02867	3.892e-07	0.264253	0.762171	1.92765e-05	0.675336	0.932916	0.00948402	1	1
BMPR1B	6.67176	8.37705	3.91488e-07	0.20943	0.131236	1.93505e-05	0.619119	0.472076	0.00953979	1	1
MCM6	9.39576	9.24625	3.97939e-07	0.074945	0.0616681	1.96295e-05	0.403951	0.317366	0.00969697	1	1
TESK1	8.09892	7.98841	3.99464e-07	0.366632	0.443291	1.96649e-05	0.752138	0.78618	0.00973414	1	1
ACTR5	7.16409	7.06344	4.0657e-07	0.641268	0.59223	1.99487e-05	0.89483	0.86401	0.0099073	1	1
PFKL	8.15072	8.02887	4.06866e-07	0.100059	0.402984	1.99487e-05	0.460043	0.75847	0.0099145	1	1
EFNB2	8.04502	7.77217	4.10296e-07	0.141789	0.84936	2.00765e-05	0.529599	0.96003	0.00999809	1	1
PRF1	5.96187	5.82483	4.15655e-07	0.369058	0.909721	2.02886e-05	0.753768	0.977614	0.0101287	1	1
GINS3	6.91141	6.75568	4.16296e-07	0.328546	0.698811	2.02886e-05	0.72584	0.910135	0.0101443	1	1
STK36	8.87712	9.06282	4.20597e-07	0.904845	0.12642	2.04573e-05	0.976506	0.462346	0.0102491	1	1
LOC55908	5.71768	5.64256	4.39332e-07	0.0099957	0.262117	2.1326e-05	0.143207	0.637705	0.0107056	1	1
SLITRK6	5.52313	5.64136	4.41928e-07	0.997153	0.205192	2.14094e-05	0.999244	0.576117	0.0107689	1	1
STX8	7.78549	7.99832	4.49888e-07	0.247169	0.129839	2.17517e-05	0.660384	0.469945	0.0109629	1	1
APOA1BP	10.0854	10.3	4.53147e-07	0.30244	0.0122516	2.18659e-05	0.706931	0.126825	0.0110423	1	1
NT5DC2	7.69099	7.51544	4.54671e-07	0.438832	0.637268	2.18961e-05	0.794858	0.885299	0.0110794	1	1
KATNB1	7.1148	6.94367	4.56254e-07	0.114079	0.996698	2.19132e-05	0.483457	0.999488	0.011118	1	1
TMEM53	5.87792	5.98687	4.56826e-07	0.343022	0.669079	2.19132e-05	0.736374	0.898526	0.0111319	1	1
MLKL	5.90958	5.82302	4.59219e-07	0.406321	0.774491	2.19793e-05	0.777602	0.937669	0.0111902	1	1
KIAA1407	6.75824	6.94295	4.6016e-07	0.346701	0.00955203	2.19793e-05	0.738372	0.109898	0.0112132	1	1
LTF	6.3561	7.26139	4.60908e-07	0.6381	0.514222	2.19793e-05	0.893479	0.828248	0.0112314	1	1
VAMP5	9.32756	9.10218	4.68458e-07	0.728384	0.345847	2.22957e-05	0.927348	0.715963	0.0114154	1	1
SH3BGRL	10.5094	10.764	4.69515e-07	0.0474022	0.436926	2.23024e-05	0.325966	0.782187	0.0114411	1	1
CF887340	5.72145	5.8072	4.74849e-07	0.215628	0.520658	2.25119e-05	0.627038	0.831551	0.0115711	1	1
ATG2B	6.23637	6.30646	4.78419e-07	5.89337e-05	0.00200583	2.26371e-05	0.00554478	0.0411086	0.0116581	1	1
AMPH	6.44796	6.71167	4.91193e-07	0.0601966	0.106072	2.31965e-05	0.364168	0.42195	0.0119694	1	1
PTTG2	6.81761	6.75075	4.93122e-07	0.507984	0.219689	2.32426e-05	0.833869	0.593303	0.0120164	1	1
SHOC2	6.83441	7.00291	5.03755e-07	0.0831477	0.309414	2.36979e-05	0.422652	0.686122	0.0122755	1	1
GRK6	6.3258	6.2222	5.07475e-07	0.348127	0.0345347	2.38269e-05	0.738678	0.225978	0.0123661	1	1
NME7	7.37581	7.53559	5.16262e-07	0.900208	0.0841056	2.41928e-05	0.974815	0.373993	0.0125803	1	1
UBE2V1	6.72705	6.56629	5.25511e-07	0.248231	0.022225	2.45446e-05	0.661065	0.177393	0.0128056	1	1
INPP4B	7.35391	7.61571	5.25782e-07	3.45914e-06	9.92057e-05	2.45446e-05	0.000732978	0.00583736	0.0128123	0.0842924	1
PFKM	7.11289	6.98557	5.30312e-07	0.00597934	0.0238592	2.47087e-05	0.106639	0.183451	0.0129226	1	1
DOCK11	7.16402	7.03175	5.32302e-07	0.842768	0.473596	2.47541e-05	0.96089	0.803379	0.0129711	1	1
RCSD1	6.64965	6.56763	5.33539e-07	0.778709	0.958414	2.47643e-05	0.942594	0.992236	0.0130013	1	1
NPSR1	6.38746	6.29288	5.36532e-07	0.63309	0.333738	2.48559e-05	0.891227	0.706317	0.0130742	1	1
WDR31	5.75855	5.86433	5.48477e-07	0.356156	0.240483	2.53611e-05	0.744642	0.615987	0.0133653	1	1
THOC6	7.62758	7.76397	5.50902e-07	0.758507	0.3933	2.5425e-05	0.936006	0.751858	0.0134244	1	1
POLR2F	10.3729	10.2568	5.52434e-07	0.0722233	0.273759	2.54475e-05	0.396859	0.649431	0.0134617	1	1
CIRH1A	8.67623	8.53973	5.56628e-07	0.627174	0.690953	2.55923e-05	0.888604	0.907028	0.0135639	1	1
TMEM8B	7.43944	7.30422	5.60846e-07	0.00741754	0.00413376	2.57376e-05	0.121391	0.0652406	0.0136667	1	1
KCNF1	5.81726	6.389	5.64936e-07	0.0265289	0.0116742	2.58766e-05	0.239106	0.123632	0.0137664	1	1
TPRN	6.58116	6.73129	5.77068e-07	0.0480279	0.0663648	2.63827e-05	0.328471	0.329525	0.014062	1	1
SYT9	5.73694	6.06876	5.88674e-07	0.256912	0.280884	2.68629e-05	0.670341	0.656888	0.0143448	1	1
BU621701	5.4641	5.52442	5.94429e-07	0.0856039	0.894126	2.70749e-05	0.427546	0.973569	0.0144851	1	1
AW085986	6.57022	6.49215	5.99209e-07	0.628787	0.938821	2.72416e-05	0.889547	0.986403	0.0146015	1	1
TCTN1	8.80422	8.97087	6.07411e-07	0.00801196	0.000283429	2.75631e-05	0.127052	0.0115302	0.0148014	1	1
PANX2	6.62873	6.31837	6.09572e-07	0.327916	0.00415273	2.76098e-05	0.725369	0.0654401	0.0148541	1	1
ANKRD10	7.72567	7.90367	6.1539e-07	0.224128	0.21447	2.78216e-05	0.635035	0.587411	0.0149958	1	1
C10orf81	6.47499	7.02751	6.33667e-07	3.0174e-05	3.47682e-05	2.85534e-05	0.00351452	0.00276952	0.0154412	0.735281	0.847232
CCDC74B	5.76494	6.00104	6.3392e-07	0.231972	0.00740869	2.85534e-05	0.644255	0.0941758	0.0154474	1	1
BCOR	7.65425	7.79737	6.40624e-07	0.105821	0.179001	2.88021e-05	0.468823	0.545625	0.0156107	1	1
STK10	6.40611	6.34265	6.45906e-07	0.319949	0.383869	2.89861e-05	0.720054	0.745468	0.0157394	1	1
DAG1	9.2423	9.34699	6.51179e-07	0.0320089	0.00292741	2.9169e-05	0.266111	0.0518834	0.0158679	1	1
AP1M1	8.31887	8.20441	6.54296e-07	0.131818	0.392225	2.92548e-05	0.514777	0.751499	0.0159439	1	1
BOK	7.14579	7.33776	6.55767e-07	7.93592e-05	0.0109722	2.92669e-05	0.00687689	0.119096	0.0159797	1	1
KCTD1	6.09085	6.25986	6.74947e-07	0.48677	0.652874	3.00678e-05	0.821316	0.892974	0.0164471	1	1
KIF13B	8.57657	8.84274	6.86753e-07	0.0446827	0.00737714	3.04824e-05	0.317559	0.0940199	0.0167348	1	1
DYRK3	6.12237	6.29043	6.86755e-07	0.141293	0.00163986	3.04824e-05	0.528929	0.0368636	0.0167349	1	1
TNK1	5.49854	5.56841	6.96701e-07	0.240668	0.179759	3.08676e-05	0.653287	0.546443	0.0169772	1	1
BC071719	7.40061	7.25354	7.06158e-07	8.60949e-06	0.110518	3.12299e-05	0.00145692	0.431378	0.0172077	0.209796	1
EML4	7.77802	7.64899	7.18707e-07	0.0384328	0.00920716	3.17273e-05	0.292682	0.107672	0.0175135	1	1
SMAGP	7.45382	7.23869	7.26156e-07	0.107296	0.361342	3.19981e-05	0.471521	0.728102	0.017695	1	1
MAP3K1	8.75296	9.08363	7.32846e-07	0.258013	0.35875	3.2192e-05	0.671143	0.726142	0.017858	1	1
AARS	10.6316	10.4167	7.33198e-07	0.0067157	0.000167437	3.2192e-05	0.1146	0.00824265	0.0178666	1	1
IGFL1	5.45218	5.51902	7.56013e-07	0.506871	0.211707	3.3134e-05	0.833205	0.584365	0.0184225	1	1
ALDH6A1	8.45901	8.72959	7.94179e-07	0.0710663	0.0132975	3.47072e-05	0.39331	0.132585	0.0193525	1	1
XPR1	8.50511	8.7052	7.94757e-07	0.000879112	0.000253716	3.47072e-05	0.0330589	0.0107716	0.0193666	1	1
AK096649	5.80137	5.69524	7.97297e-07	0.0171032	0.984289	3.47559e-05	0.191814	0.997375	0.0194285	1	1
IGFLR1	7.31821	7.1208	8.01206e-07	0.499827	0.760514	3.48639e-05	0.828726	0.932509	0.0195238	1	1
LILRB3	6.70536	6.55167	8.10295e-07	0.387348	0.676106	3.51443e-05	0.76647	0.900672	0.0197453	1	1
LRCH4	6.98162	6.85679	8.10535e-07	0.822369	0.387132	3.51443e-05	0.955856	0.747692	0.0197511	1	1
GBP5	6.63476	6.36661	8.16055e-07	0.423093	0.230683	3.53208e-05	0.78677	0.605741	0.0198856	1	1
CTSL1	10.2691	10.0366	8.2918e-07	0.0598611	0.127406	3.58253e-05	0.363721	0.464617	0.0202055	1	1
CF887398	5.49957	5.58953	8.50791e-07	0.651983	0.730681	3.66939e-05	0.899938	0.922169	0.0207321	1	1
RERG	8.91472	9.19208	8.55268e-07	0.000418707	1.96902e-05	3.68219e-05	0.0200453	0.00197453	0.0208412	1	0.47981
LYRM1	9.23719	9.36068	8.68335e-07	0.993103	0.0029276	3.73185e-05	0.998755	0.0518834	0.0211596	1	1
CDC25A	5.80827	5.7094	8.77869e-07	0.739136	0.114216	3.76173e-05	0.929801	0.438942	0.0213919	1	1
SLC25A1	8.04298	7.81625	8.78375e-07	0.060021	3.75963e-05	3.76173e-05	0.363743	0.00292784	0.0214042	1	0.916146
RSPH3	6.78863	6.91407	8.8999e-07	0.280375	0.749586	3.80478e-05	0.688798	0.92938	0.0216873	1	1
CD511489	5.51812	5.54075	9.02709e-07	0.144814	0.432025	3.8524e-05	0.535404	0.77936	0.0219972	1	1
FAM120A	10.7086	10.8275	9.27391e-07	0.370709	0.366698	3.95081e-05	0.755106	0.732197	0.0225987	1	1
SLC1A1	5.66972	6.05259	9.34611e-07	0.256126	0.439275	3.97462e-05	0.669606	0.782876	0.0227746	1	1
P2RY8	6.2897	6.14267	9.39551e-07	0.63081	0.422541	3.98867e-05	0.890175	0.77324	0.022895	1	1
ZNF648	5.39597	5.46253	9.42238e-07	0.0427805	0.0390622	3.99312e-05	0.310353	0.242021	0.0229605	1	1
SLC1A3	7.49197	7.33633	9.7649e-07	0.816367	0.72426	4.13109e-05	0.954074	0.92019	0.0237951	1	1
ANXA2	8.58947	8.82557	9.90388e-07	1.48949e-06	8.73968e-05	4.18263e-05	0.000394522	0.0054409	0.0241338	0.036296	1
SIX1	6.0978	5.79568	9.93592e-07	0.600877	0.0197547	4.1889e-05	0.877803	0.164913	0.0242118	1	1
CNOT1	9.9444	9.7987	1.0099e-06	0.915192	0.568871	4.25031e-05	0.978948	0.855037	0.0246093	1	1
CCNG2	7.66045	7.94907	1.05921e-06	0.134347	0.129222	4.45016e-05	0.518607	0.468578	0.0258109	1	1
ARMCX6	7.85551	8.08102	1.06123e-06	0.021899	0.121692	4.45097e-05	0.217672	0.453424	0.0258601	1	1
SRR	6.139	6.26977	1.0684e-06	0.0396522	0.0132936	4.47334e-05	0.296849	0.132585	0.0260348	1	1
GALT	7.68653	7.52511	1.07262e-06	0.364875	0.00742886	4.48328e-05	0.750556	0.0943338	0.0261375	1	1
AB073902	5.4753	5.49293	1.0869e-06	0.329856	0.746173	4.5352e-05	0.727217	0.928478	0.0264855	1	1
CHMP4A	8.7123	8.86517	1.09239e-06	0.190011	0.953828	4.54613e-05	0.596663	0.990449	0.0266193	1	1
GPATCH2	7.16987	7.3553	1.09325e-06	0.0528962	0.0802398	4.54613e-05	0.342721	0.36516	0.0266403	1	1
C16orf7	6.84461	6.71154	1.10139e-06	0.78918	0.0324869	4.57219e-05	0.946111	0.218329	0.0268388	1	1
NEK11	7.02418	7.2154	1.10642e-06	0.792564	0.0172907	4.58084e-05	0.946917	0.153717	0.0269612	1	1
REM1	5.78618	5.7251	1.10837e-06	0.0149326	0.135223	4.58084e-05	0.177761	0.478801	0.0270089	1	1
SWAP70	8.16399	8.30878	1.10912e-06	0.0632131	0.837865	4.58084e-05	0.372251	0.957391	0.027027	1	1
YAP1	8.24575	8.49292	1.12068e-06	0.031741	0.627019	4.62079e-05	0.264888	0.879816	0.0273088	1	1
PNP	8.0635	7.89016	1.13128e-06	0.39126	0.000112177	4.65661e-05	0.768832	0.00621561	0.0275671	1	1
DCK	7.20477	7.03124	1.14623e-06	0.481855	0.967249	4.71018e-05	0.818449	0.994722	0.0279314	1	1
MPZL1	8.85286	8.96652	1.1711e-06	0.0419959	0.000266413	4.80171e-05	0.307494	0.0110822	0.0285373	1	1
KLHL6	6.00026	5.8924	1.17245e-06	0.156788	0.705336	4.80171e-05	0.553311	0.912544	0.0285702	1	1
IGFALS	5.7378	6.0183	1.17727e-06	0.0374488	0.153243	4.80622e-05	0.288338	0.507644	0.0286877	1	1
NPFFR2	5.39173	5.47694	1.17749e-06	0.267704	0.331396	4.80622e-05	0.6784	0.704022	0.0286931	1	1
HHEX	6.33444	6.50282	1.18816e-06	0.102437	0.00650684	4.84166e-05	0.46364	0.0872383	0.0289531	1	1
SGSM1	6.40438	6.19692	1.19555e-06	0.572867	0.137002	4.86362e-05	0.86661	0.481582	0.0291331	1	1
HEATR4	5.4242	5.49657	1.19972e-06	0.0115568	0.0348795	4.87248e-05	0.15394	0.227258	0.0292349	1	1
GREB1L	5.91729	6.24477	1.24407e-06	0.962137	0.0472068	5.04417e-05	0.992164	0.269969	0.0303155	1	1
LONRF2	6.27111	6.53571	1.26927e-06	2.58628e-06	0.0301599	5.1378e-05	0.000594553	0.210222	0.0309296	0.0630226	1
HYLS1	7.19358	7.39825	1.27849e-06	0.0176285	0.527083	5.16653e-05	0.194474	0.835224	0.0311542	1	1
CENPE	6.82627	6.5631	1.28334e-06	0.0723457	0.0147589	5.17233e-05	0.397054	0.140677	0.0312724	1	1
C1orf106	6.28407	5.97102	1.28417e-06	0.00300341	8.76861e-06	5.17233e-05	0.0705159	0.00108464	0.0312926	1	0.213673
ZNF608	5.62959	5.71595	1.29176e-06	0.0171049	0.292415	5.19029e-05	0.191814	0.668691	0.0314776	1	1
CENPA	6.63379	6.37722	1.29289e-06	0.0504203	0.012147	5.19029e-05	0.335773	0.126226	0.0315051	1	1
CCDC160	5.49418	5.61643	1.32059e-06	0.553982	0.704897	5.29278e-05	0.855955	0.912409	0.0321801	1	1
KARS	7.98758	7.80998	1.33546e-06	0.127868	0.0302962	5.34359e-05	0.509325	0.210897	0.0325425	1	1
CETP	6.38086	6.27892	1.3426e-06	0.318029	0.0509836	5.36336e-05	0.718393	0.283383	0.0327165	1	1
ENSA	7.91609	8.32517	1.36768e-06	0.142895	0.0607084	5.45461e-05	0.531938	0.314399	0.0333276	1	1
GGPS1	9.16469	9.35296	1.38178e-06	0.172132	0.025795	5.50185e-05	0.57617	0.191872	0.0336713	1	1
ATXN1L	7.85019	7.71576	1.42717e-06	0.282732	0.780488	5.67328e-05	0.690551	0.939711	0.0347772	1	1
GALNT10	7.56457	7.77954	1.43676e-06	0.00351839	0.325225	5.70211e-05	0.0772397	0.698614	0.035011	1	1
IDO1	6.03619	NA	1.45488e-06	0.158081	0.247015	5.76465e-05	0.555523	0.623291	0.0354526	1	1
TROAP	6.69775	6.4261	1.47186e-06	0.0410807	0.0366279	5.82246e-05	0.302891	0.233346	0.0358663	1	1
LOC440905	6.4532	6.86629	1.47611e-06	0.0310844	0.0751729	5.82981e-05	0.262371	0.353328	0.0359699	1	1
TNFRSF11B	5.84986	6.01691	1.48028e-06	0.194667	0.797529	5.83679e-05	0.602215	0.945518	0.0360713	1	1
GNLY	6.83106	6.54947	1.52115e-06	0.961593	0.275842	5.98825e-05	0.992164	0.651342	0.0370673	1	1
CENPO	5.85616	5.76856	1.52754e-06	0.843309	0.53694	6.00374e-05	0.96089	0.840227	0.0372232	1	1
PBX3	8.63909	8.82174	1.58454e-06	0.000275668	1.53984e-06	6.21772e-05	0.0148961	0.000301436	0.0386121	1	0.0375229
HLX	6.55177	6.44131	1.60454e-06	0.0118995	0.372807	6.28609e-05	0.156909	0.736787	0.0390994	1	1
HSD11B1	5.97669	5.87073	1.61904e-06	0.293565	0.302793	6.32402e-05	0.699879	0.679973	0.0394528	1	1
DEF8	8.32749	8.16095	1.61941e-06	0.535096	0.907301	6.32402e-05	0.846732	0.977281	0.0394619	1	1
AKIRIN2	8.37133	8.22666	1.63312e-06	0.276499	0.0110779	6.36732e-05	0.685277	0.119976	0.0397958	1	1
NUTF2	6.72439	6.56838	1.69506e-06	0.00546861	0.000179528	6.59827e-05	0.100878	0.00866285	0.0413051	1	1
IMPDH1	9.11833	8.91744	1.71214e-06	0.854083	0.0326869	6.65415e-05	0.963308	0.219063	0.0417215	1	1
RAB25	9.98015	10.2389	1.75041e-06	0.427245	0.000772783	6.79204e-05	0.789138	0.0223383	0.042654	1	1
GRB2	7.67492	7.52899	1.76549e-06	0.643686	0.0994403	6.83967e-05	0.895918	0.409733	0.0430215	1	1
GALNTL4	6.74569	6.94632	1.79668e-06	0.0131032	0.946502	6.94946e-05	0.164669	0.988239	0.0437816	1	1
TMEM125	7.97815	8.13979	1.81299e-06	0.492764	0.22509	7.00143e-05	0.824758	0.599215	0.044179	1	1
DRAM1	7.92167	7.70902	1.83798e-06	0.770198	0.779349	7.08671e-05	0.939969	0.939491	0.044788	1	1
SLC25A24	6.95462	7.1466	1.85481e-06	0.0332856	0.998107	7.14028e-05	0.271587	0.99955	0.045198	1	1
MT1A	11.4968	11.17	1.88197e-06	0.339311	0.902613	7.23342e-05	0.734049	0.976292	0.0458599	1	1
KCNE4	5.57721	5.85365	1.89194e-06	0.438482	0.034066	7.26027e-05	0.794858	0.223994	0.0461027	1	1
MMGT1	9.17368	9.0502	1.90349e-06	0.0150322	0.14013	7.28524e-05	0.178251	0.48607	0.0463842	1	1
ROGDI	7.23967	7.42562	1.90442e-06	0.997263	0.245034	7.28524e-05	0.999273	0.620813	0.046407	1	1
BMF	6.36026	6.26825	1.91773e-06	0.0678835	0.123859	7.32466e-05	0.384879	0.458137	0.0467314	1	1
CC2D1B	6.47108	6.37368	1.92075e-06	0.853154	0.0165852	7.32468e-05	0.963019	0.150297	0.0468047	1	1
ITPRIPL2	9.28941	9.5674	1.93849e-06	0.0755109	0.00452439	7.38082e-05	0.406013	0.0686063	0.0472372	1	1
ALKBH3	7.85309	7.98602	1.94979e-06	0.155691	0.185817	7.41224e-05	0.551504	0.553949	0.0475124	1	1
NME3	10.4997	10.671	1.95789e-06	0.429476	0.334433	7.42522e-05	0.790265	0.707112	0.0477099	1	1
HJURP	6.57741	6.33026	1.9593e-06	0.12171	0.0372322	7.42522e-05	0.498543	0.235154	0.0477442	1	1
ZFHX3	8.5528	8.30268	1.96524e-06	0.236313	0.0652942	7.43023e-05	0.648563	0.326726	0.047889	1	1
PLEKHA4	6.84145	7.15456	1.96824e-06	0.799934	0.233576	7.43023e-05	0.948962	0.609305	0.0479621	1	1
EIF4EBP1	6.11669	5.99717	1.96977e-06	0.0828095	0.835049	7.43023e-05	0.421979	0.956703	0.0479993	1	1
KIF2C	6.68191	6.40651	1.99839e-06	0.0974287	0.152491	7.52653e-05	0.453318	0.506735	0.0486967	1	1
MGLL	7.57451	7.30077	2.01086e-06	0.362299	0.290344	7.56181e-05	0.749193	0.666638	0.0490005	1	1
