# Supplementary material for: Loss of progesterone receptor is associated with distinct tyrosine kinase profiles in breast cancer
Source: Breast Cancer Res Treat. 2020 Jul 24;183(3):585–98. doi: 10.1007/s10549-020-05763-7 (PMC7497693; doi:10.1007/s10549-020-05763-7)
Supplement: Supplementary file 9 — Supplementary file9 (XLSX 1705 kb) [file 10549_2020_5763_MOESM9_ESM.xlsx]

## Sheet: Sheet1
Probe	median_HER_pos_PR_pos	median_HER_pos_PR_neg	P_HER_pos_PR_pos	fdr_HER_pos_PR_pos	bon_HER_pos_PR_pos
PGR	6.52538	5.39491	3.22057e-09	7.84787e-05	7.84787e-05
OGDHL	5.32633	5.43373	1.60811e-05	0.155795	0.391865
BX098779	5.26367	5.15949	1.91803e-05	0.155795	0.467385
RERE	8.72231	8.64948	0.636058	0.990093	1
RNF165	5.8928	6.03013	0.955747	0.998586	1
CD049690	5.41978	5.45063	0.00653509	0.913693	1
BC033982	5.22709	5.25878	0.136556	0.973512	1
PHF7	5.74239	5.82407	0.526092	0.983938	1
CIDEA	5.77395	5.76757	0.383275	0.981225	1
PAPD4	8.23016	8.18874	0.731465	0.991754	1
AI082173	5.29952	5.28798	0.759193	0.992663	1
SLC17A3	5.56465	5.57374	0.502211	0.983938	1
SDS	6.50661	6.61725	0.926101	0.998586	1
ATP6V1C2	5.37557	5.45489	0.91537	0.998586	1
F3	5.88482	5.80392	0.26692	0.978093	1
FAM71C	5.35021	5.42442	0.190625	0.977591	1
AK055082	5.44162	5.38036	0.548214	0.985193	1
BU687559	5.29457	5.30206	0.914394	0.998586	1
LIN52	6.23413	6.10615	0.23941	0.977591	1
PCOTH	5.69669	5.58337	0.830578	0.995963	1
GRM1	5.36362	5.36502	0.653296	0.990733	1
FXN	6.18895	6.2189	0.468351	0.983758	1
SLC9A1	9.52838	9.5738	0.26576	0.978093	1
PML	6.52944	6.4673	0.886329	0.997909	1
CR749394	5.37998	5.41543	0.8427	0.995963	1
CD164	6.12293	6.14473	0.188131	0.977591	1
DB337918	5.37513	5.42855	0.0645399	0.946116	1
MOBKL2A	6.95188	6.90493	0.733297	0.991754	1
HGC6.1.1	5.40267	5.45826	0.828432	0.995963	1
OR1J2	5.49732	5.51811	0.283365	0.978093	1
GNG5	8.43753	8.35997	0.699498	0.991584	1
TAF15	10.0651	9.9391	0.45017	0.982901	1
EXTL3	6.68303	6.55928	0.313031	0.979258	1
CNPY3	7.35407	7.38578	0.608961	0.990093	1
C19orf24	7.58274	7.76727	0.0109315	0.913693	1
GAS2L2	5.63608	5.55405	0.0180095	0.939982	1
AA913006	5.33116	5.34944	0.547174	0.985188	1
C21orf33	8.0211	7.93414	0.963304	0.998586	1
DA442494	5.36555	5.30434	0.279542	0.978093	1
P2RX1	5.66716	5.62075	0.346875	0.979258	1
CD515666	5.3671	5.38051	0.799608	0.99565	1
LRR1	7.98247	8.04177	0.808846	0.995857	1
ATP1B2	6.51323	6.49673	0.495692	0.983938	1
BM668203	5.43119	5.41608	0.87118	0.997409	1
UBLCP1	7.13902	7.15003	0.748689	0.992468	1
BG236224	5.35936	5.35254	0.757165	0.992663	1
ADAMTSL4	5.74323	5.7561	0.818261	0.995963	1
BX109195	5.44716	5.43343	0.358268	0.979258	1
IL28B	5.40198	5.39615	0.345509	0.979258	1
DES	5.39957	5.43824	0.121877	0.971017	1
HERC2P9	5.61425	5.59777	0.623355	0.990093	1
BC033582	5.35831	5.35955	0.663613	0.990745	1
PRR16	6.26602	6.27652	0.775419	0.994291	1
HIPK2	7.65474	7.42717	0.438308	0.981974	1
SHMT2	9.90622	9.84748	0.844754	0.995963	1
MRPS5	8.05425	8.02273	0.610742	0.990093	1
SNORD36C	6.18719	6.05076	0.600861	0.990093	1
CHRNA6	5.84162	5.77616	0.625686	0.990093	1
TBC1D22A	5.68494	5.78893	0.204159	0.977591	1
RPL35	11.5856	11.5532	0.22682	0.977591	1
AI251715	5.28099	5.27018	0.133315	0.973512	1
ST6GALNAC4	6.83201	7.00339	0.126796	0.973353	1
TM2D1	9.21583	9.0092	0.134913	0.973512	1
RASD2	6.50361	6.46124	0.878931	0.997763	1
BM987095	5.40142	5.41332	0.552599	0.985617	1
CD364315	5.40601	5.37405	0.436426	0.981974	1
UBE2DNL	5.34674	5.37456	0.419886	0.981974	1
TFAP2D	5.36124	5.40031	0.175801	0.977591	1
ITGA10	6.26935	6.08869	0.0786108	0.951455	1
LYRM5	8.57993	8.51041	0.229701	0.977591	1
LPPR1	5.87421	5.88193	0.164706	0.977591	1
2002-03-01	6.28112	6.24046	0.332018	0.979258	1
MAGEC1	5.44525	5.43853	0.370686	0.979946	1
PDIA6	8.39933	8.27949	0.338666	0.979258	1
FLJ41130	5.54058	5.49241	0.590237	0.990056	1
SLC25A25	8.01157	8.15814	0.952326	0.998586	1
BX109285	5.38083	5.38835	0.652679	0.990669	1
AI979035	5.26138	5.29739	0.0860432	0.965164	1
FGFBP2	5.46105	5.54274	0.0449501	0.945408	1
LRRC23	5.9708	5.86481	0.354693	0.979258	1
PNCK	6.15647	6.71382	0.231389	0.977591	1
CA429570	5.45301	5.43314	0.747861	0.992461	1
RPS24	8.25221	8.35383	0.648863	0.990669	1
C14orf102	8.80818	8.76521	0.526884	0.983938	1
AA885282	5.3641	5.40172	0.142114	0.976268	1
GLT8D2	8.14264	7.94926	0.125258	0.973353	1
AW516315	5.31162	5.25046	0.101514	0.966552	1
IGM1	6.08383	6.03301	0.265301	0.978093	1
EFCAB4A	10.037	10.0083	0.703419	0.991584	1
REEP3	6.09028	5.9991	0.0696888	0.950282	1
ECI2	9.02534	9.02982	0.608839	0.990093	1
BTBD3	6.9949	7.10766	0.21373	0.977591	1
AI808614	5.32398	5.33594	0.661685	0.990745	1
RBM17	8.58192	8.56004	0.713882	0.991584	1
LOC339524	5.43682	5.44339	0.942635	0.998586	1
TRNAU1AP	6.06729	6.02253	0.279359	0.978093	1
IL21R	6.16887	6.14193	0.508104	0.983938	1
AK094525	5.38984	5.36121	0.224934	0.977591	1
RASSF4	6.6272	6.47032	0.420676	0.981974	1
BM676998	5.39473	5.36889	0.843022	0.995963	1
PLXNB2	9.57618	9.70514	0.170741	0.977591	1
OR8H2	5.19874	5.20363	0.373326	0.980789	1
ANTXR2	7.94093	7.97963	0.591256	0.990056	1
GALK2	6.28668	6.0883	0.149565	0.976968	1
BX100078	5.2571	5.33883	0.159213	0.977591	1
FAM90A13	5.34373	5.34635	0.673504	0.990745	1
C17orf37	7.96493	8.13338	0.984456	0.999416	1
TMEM59	11.4976	11.5899	0.515052	0.983938	1
BCAN	5.90398	5.90998	0.310755	0.979258	1
TXNDC11	7.1886	7.26988	0.908989	0.998586	1
DOCK2	8.36799	8.29	0.636346	0.990093	1
ARFIP1	8.22178	8.23014	0.846356	0.995963	1
LARGE	8.92361	8.58326	0.0131008	0.920631	1
BE265648	5.48187	5.44324	0.532256	0.983938	1
PDXDC2P	7.16578	7.35402	0.781381	0.994999	1
RBMY1F	5.23183	5.22389	0.95925	0.998586	1
SLITRK3	5.43114	5.43266	0.964793	0.998586	1
ACMSD	6.21179	6.19547	0.623665	0.990093	1
KRT8	10.8335	10.7365	0.799197	0.99565	1
HIST2H2BF	5.71851	5.62419	0.620445	0.990093	1
AW299747	5.38667	5.39373	0.932817	0.998586	1
ADAMTS6	5.71549	5.7075	0.616077	0.990093	1
CREB3L2	9.37786	9.34935	0.420065	0.981974	1
PANX3	5.62077	5.57828	0.612383	0.990093	1
STATH	5.39799	5.44474	0.127142	0.973353	1
C6orf155	5.3824	5.36953	0.380845	0.981225	1
HERC2P7	5.43156	5.40612	0.190141	0.977591	1
CD52	8.97909	8.5133	0.554734	0.985617	1
SLC6A17	5.36623	5.42081	0.263046	0.978093	1
ARPC5	9.89057	10.011	0.679807	0.991584	1
GABRA2	5.41151	5.35139	0.963112	0.998586	1
BM665543	5.30144	5.27347	0.94111	0.998586	1
YIPF1	9.28613	9.26556	0.762952	0.992744	1
ZNF385A	6.73391	6.95358	0.251801	0.977591	1
F11	5.55726	5.51752	0.489666	0.983938	1
BM313460	5.35688	5.37309	0.543616	0.984236	1
DHX35	6.83043	6.93059	0.0729434	0.950282	1
FUBP1	6.283	6.18544	0.128113	0.973353	1
AA084299	5.4753	5.44782	0.654861	0.990745	1
AI205959	5.40764	5.44032	0.756009	0.992663	1
HIST1H1T	5.38891	5.39726	0.957472	0.998586	1
BX119689	5.3685	5.37502	0.283612	0.978093	1
SLC7A1	8.50107	8.25968	0.483129	0.983938	1
PRDM4	7.88492	7.83572	0.550337	0.985617	1
LILRB1	5.46543	5.48223	0.27477	0.978093	1
KIAA1109	5.54755	5.45749	0.147497	0.976584	1
AW205955	5.47144	5.48725	0.52944	0.983938	1
CR743578	5.55513	5.50269	0.470247	0.983758	1
BC038747	5.78212	5.72899	0.649823	0.990669	1
LOC142937	5.39376	5.3475	0.630766	0.990093	1
EPCAM	5.98017	6.20182	0.192766	0.977591	1
2019-09-11	8.42352	8.25186	0.346053	0.979258	1
MCOLN3	5.75345	5.79372	0.684863	0.991584	1
HAUS3	5.58736	5.61032	0.963115	0.998586	1
AA830448	5.42018	5.41792	0.466509	0.983758	1
AX747287	5.68554	5.71858	0.542153	0.983938	1
MEIS2	6.36897	6.35926	0.414659	0.981974	1
MKI67	5.93583	5.93166	0.910497	0.998586	1
CD518619	5.33259	5.31931	0.468291	0.983758	1
BG760841	5.37835	5.39234	0.636355	0.990093	1
CISD1	9.40111	9.59004	0.113458	0.966751	1
LOC100500938	5.33986	5.32025	0.722183	0.991754	1
ZNF692	7.48573	7.50598	0.4717	0.983938	1
AL359560	6.16519	6.19201	0.965049	0.998586	1
RIPPLY2	5.4154	5.41678	0.677167	0.991584	1
AF092437	5.29934	5.29322	0.877311	0.997763	1
CEBPB	11.2291	11.4037	0.187362	0.977591	1
MEFV	5.3952	5.40866	0.376353	0.981225	1
MRPL36	10.1988	10.2817	0.505451	0.983938	1
GRASP	5.78357	5.81653	0.9579	0.998586	1
TBC1D19	6.73074	6.64799	0.257403	0.977591	1
HIC1	5.74654	5.71406	0.501177	0.983938	1
AL512751	5.47923	5.4847	0.934102	0.998586	1
RNF13	7.94977	7.95652	0.852545	0.996107	1
SCLY	9.71835	9.71498	0.988735	0.999416	1
BRF2	7.59914	7.75968	0.575199	0.987979	1
MASTL	6.58759	6.64603	0.338608	0.979258	1
C2orf53	5.48266	5.46245	0.706992	0.991584	1
LOC100130238	5.34389	5.36198	0.957512	0.998586	1
CLDN3	8.35333	8.27827	0.566006	0.986583	1
HDAC3	8.64463	8.65372	0.88441	0.997909	1
LYZL4	5.37104	5.38153	0.822658	0.995963	1
BIRC6	6.69847	6.73353	0.248514	0.977591	1
ZNF700	8.24551	8.15078	0.86758	0.997287	1
TDRD12	5.56042	5.58507	0.389351	0.981225	1
C1orf194	5.35313	5.31855	0.584081	0.989547	1
SLC14A2	5.59253	5.56951	0.923115	0.998586	1
MUC3B	5.35349	5.31842	0.534999	0.983938	1
SIX4	8.31397	8.57941	0.274901	0.978093	1
ZNF613	7.29906	7.23353	0.877391	0.997763	1
PSME4	9.12943	9.37854	0.652287	0.990669	1
BSG	10.2002	10.453	0.0420365	0.945408	1
CR740913	5.4317	5.38744	0.71014	0.991584	1
HINT3	6.56286	6.54555	0.347	0.979258	1
AK126330	5.33848	5.29491	0.246383	0.977591	1
COMMD5	8.89025	8.95441	0.404938	0.981974	1
TEAD3	5.83285	5.86851	0.648508	0.990669	1
OR2G3	5.54749	5.48075	0.0866046	0.965434	1
LOC400236	5.46273	5.44097	0.710024	0.991584	1
REP15	5.56731	5.55344	0.7988	0.99565	1
BM662626	5.46748	5.45422	0.739164	0.991754	1
CDH16	5.44429	5.42412	0.347271	0.979258	1
BC040862	5.58345	5.58946	0.707695	0.991584	1
BX340435	5.67389	5.64421	0.725279	0.991754	1
TMEM65	5.5275	5.55147	0.90433	0.998586	1
BX105767	5.28135	5.28413	0.755178	0.992663	1
BC039382	5.36665	5.32407	0.82389	0.995963	1
FOXP4	6.09709	6.24916	0.0322729	0.945408	1
BQ186063	5.43337	5.43573	0.438863	0.981974	1
VN1R1	5.36013	5.43348	0.333966	0.979258	1
OR4D9	5.35716	5.33709	0.334582	0.979258	1
HCFC1R1	7.43676	7.0824	0.0986493	0.966552	1
TEKT5	5.35031	5.32552	0.57385	0.987979	1
AW516124	5.33722	5.36541	0.736499	0.991754	1
BC038725	5.71087	5.64465	0.262596	0.978093	1
DNAJC9	9.1561	9.23122	0.619653	0.990093	1
FHOD1	7.71649	7.75441	0.21979	0.977591	1
AI216295	5.30513	5.29483	0.528649	0.983938	1
CMTM5	5.43071	5.36768	0.00956415	0.913693	1
LINC00229	5.36699	5.41509	0.503295	0.983938	1
BM931785	5.25829	5.29969	0.356192	0.979258	1
LOC400238	5.34618	5.30359	0.912528	0.998586	1
GPR128	5.39247	5.46992	0.859108	0.996185	1
BC043520	5.26947	5.29304	0.402201	0.981974	1
ANO2	5.64254	5.60421	0.930071	0.998586	1
BX118161	5.37871	5.37906	0.343233	0.979258	1
DARC	6.81345	7.09598	0.55368	0.985617	1
ZNF318	7.16688	7.11867	0.59801	0.990056	1
RAB25	10.1453	10.3952	0.126219	0.973353	1
FAM83B	5.55971	5.59117	0.495583	0.983938	1
LRRC8C	5.76615	5.86114	0.733024	0.991754	1
ZFP62	5.51427	5.52065	0.626161	0.990093	1
GAGE8	5.39782	5.46976	0.718454	0.991584	1
NDUFA3	11.464	11.4117	0.865129	0.997117	1
BF515229	5.38099	5.42803	0.866794	0.997287	1
GPR152	5.36297	5.36352	0.37104	0.979946	1
MRFAP1L1	9.98972	9.97432	0.793542	0.994999	1
AK001794	5.47287	5.53933	0.513899	0.983938	1
EEPD1	6.14753	6.0161	0.0183183	0.939982	1
ARSH	5.46466	5.51543	0.216396	0.977591	1
FANK1	5.60809	5.6068	0.387371	0.981225	1
EEF1E1	8.40221	8.50337	0.862734	0.996497	1
DPYSL4	6.18921	6.12769	0.945545	0.998586	1
ITPRIPL1	5.44974	5.43257	0.37975	0.981225	1
AW303284	5.30078	5.32087	0.522059	0.983938	1
ZNF589	6.89196	6.82009	0.175679	0.977591	1
DUSP13	5.26536	5.31441	0.171752	0.977591	1
SCAMP2	6.67669	6.7868	0.106449	0.966552	1
ALS2CR4	7.96307	7.80104	0.164033	0.977591	1
C11orf31	6.00681	5.99708	0.700101	0.991584	1
DCN	9.289	8.57017	0.0981946	0.966552	1
AK057885	5.54791	5.62351	0.541496	0.983938	1
DEFB136	5.24063	5.23878	0.702338	0.991584	1
OR2AE1	5.34971	5.34727	0.176405	0.977591	1
DB005376	5.47842	5.43557	0.654257	0.990745	1
RAB6C	5.29926	5.29801	0.611042	0.990093	1
COPB2	9.97116	9.80473	0.249773	0.977591	1
CR608907	6.23384	6.256	0.373428	0.980789	1
ENO2	7.08716	7.14279	0.828132	0.995963	1
C12orf43	6.9325	6.96258	0.348615	0.979258	1
AA766245	5.52751	5.50433	0.282092	0.978093	1
ZBTB2	5.95026	5.85204	0.0839371	0.95931	1
DB180818	5.27655	5.33284	0.0467999	0.945408	1
FAM149A	5.90236	5.86855	0.70277	0.991584	1
PM20D2	5.51666	5.56068	0.878794	0.997763	1
SLU7	8.04108	8.01625	0.9557	0.998586	1
AI184612	5.30809	5.33623	0.554409	0.985617	1
BUD13	6.58935	6.54508	0.557029	0.985617	1
MAML2	5.56226	5.55227	0.466624	0.983758	1
TAT	5.50058	5.52404	0.605783	0.990093	1
DB337234	5.42603	5.44848	0.832576	0.995963	1
NECAB3	6.72092	6.81644	0.176459	0.977591	1
LOC100128563	5.41426	5.36802	0.237419	0.977591	1
FEZF1	5.28703	5.33626	0.451478	0.983081	1
CCDC85C	7.80741	7.86916	0.535498	0.983938	1
KIAA1797	7.10091	7.05746	0.592674	0.990056	1
AI367217	5.33582	5.35532	0.376827	0.981225	1
TTTY18	5.35152	5.3474	0.415371	0.981974	1
AW243302	5.34601	5.31318	0.0246	0.94424	1
PIGR	5.90095	5.883	0.266335	0.978093	1
PURA	7.36561	7.37165	0.773531	0.994247	1
CRB1	5.34913	5.34771	0.273531	0.978093	1
KRT76	5.35896	5.41077	0.260905	0.978093	1
BX105574	5.43792	5.488	0.635325	0.990093	1
CK301068	5.42914	5.45035	0.46822	0.983758	1
LOC100128571	5.41982	5.37642	0.175587	0.977591	1
WNT2	6.47486	6.32301	0.316862	0.979258	1
AW104927	5.32822	5.35083	0.162377	0.977591	1
FAM177B	5.39621	5.33654	0.756	0.992663	1
GSTM1	5.87363	5.72217	0.960226	0.998586	1
MTHFSD	6.37417	6.33365	0.576249	0.987979	1
BI559828	5.53921	5.55138	0.370487	0.979946	1
C7orf28B	6.65763	7.16452	0.462214	0.983758	1
CD40LG	5.50593	5.5053	0.979263	0.998934	1
AI864308	5.46514	5.46878	0.930551	0.998586	1
TTC23L	5.56797	5.56879	0.43689	0.981974	1
TTYH1	5.61949	5.69273	0.201068	0.977591	1
TCOF1	5.39013	5.35305	0.765956	0.993496	1
LCE1B	5.46476	5.51213	0.767859	0.993546	1
ADCY7	6.24332	6.21094	0.66636	0.990745	1
C14orf184	5.75997	5.97246	0.401445	0.981974	1
AW449342	5.30388	5.25803	0.414893	0.981974	1
DB312205	5.28666	5.33225	0.838236	0.995963	1
GLIS1	5.35508	5.36563	0.533061	0.983938	1
FAM84B	9.7564	9.90835	0.102702	0.966552	1
C3orf39	7.12574	7.18315	0.853798	0.996145	1
SLC30A2	5.30655	5.28299	0.758387	0.992663	1
C15orf21	5.72927	5.70835	0.890664	0.998586	1
FAM165B	7.18365	7.33716	0.486078	0.983938	1
RPL11	13.3288	13.3096	0.214667	0.977591	1
KIAA1432	5.53841	5.46737	0.284245	0.978093	1
NRN1L	5.42292	5.48038	0.26941	0.978093	1
AU311380	5.34963	5.30109	0.159635	0.977591	1
DNAJB1	8.56773	8.69533	0.013675	0.920892	1
AB062488	5.40849	5.36173	0.498984	0.983938	1
PUS1	9.12955	9.08633	0.409699	0.981974	1
NCALD	8.06664	8.00593	0.849059	0.995963	1
AK054674	5.31202	5.31067	0.989699	0.999441	1
MAPKAP1	6.94013	6.93917	0.840471	0.995963	1
BX112697	5.28771	5.27457	0.405339	0.981974	1
IFT80	5.32083	5.35467	0.694349	0.991584	1
ABCC3	5.4111	5.43117	0.892515	0.998586	1
PTDSS1	8.93981	8.89437	0.947673	0.998586	1
CPVL	8.66113	8.52876	0.334064	0.979258	1
CTH	5.98191	5.93505	0.0258801	0.94424	1
AV731331	5.63125	5.6377	0.537717	0.983938	1
BOLA2B	10.664	10.4938	0.864649	0.997063	1
AARSD1	7.73761	7.71806	0.623727	0.990093	1
AI223955	5.33374	5.33125	0.307653	0.979258	1
ARHGAP33	7.4453	7.39099	0.716637	0.991584	1
NDN	8.96272	8.80253	0.139906	0.975136	1
GCSH	6.724	6.68525	0.676284	0.991584	1
RAD51AP2	5.40528	5.37631	0.650254	0.990669	1
ELAC2	7.29697	7.28689	0.334366	0.979258	1
C16orf79	6.37479	6.33787	0.439799	0.981974	1
RFXANK	7.39721	7.31792	0.254643	0.977591	1
DRD5	5.41691	5.34323	0.145805	0.976584	1
GLIS2	5.41991	5.42009	0.562121	0.985617	1
NR_024104	5.67102	5.79578	0.346894	0.979258	1
ANTXR1	7.49433	7.41138	0.622401	0.990093	1
C8orfK29	5.42605	5.46546	0.158076	0.977591	1
KCNJ8	7.02372	6.9034	0.361143	0.979258	1
AASS	5.68935	5.59035	0.151144	0.977363	1
CST8	5.34126	5.34157	0.750384	0.992468	1
BM009483	5.48243	5.5273	0.639773	0.990093	1
OCRL	8.14214	8.25501	0.505171	0.983938	1
C7orf42	8.35137	8.21484	0.90575	0.998586	1
LOC285045	5.39189	5.41456	0.464348	0.983758	1
IL34	5.65134	5.69518	0.7057	0.991584	1
MAPK1IP1L	7.47472	7.44108	0.756357	0.992663	1
PSMD3	8.08023	7.82331	0.954919	0.998586	1
PCDHGC3	5.89452	5.91868	0.820972	0.995963	1
LOC646999	5.41222	5.40862	0.728335	0.991754	1
AW075303	5.31296	5.35255	0.28122	0.978093	1
SPAG11A	5.72621	5.72534	0.325906	0.979258	1
URM1	9.77004	9.82335	0.523051	0.983938	1
KCNJ4	5.34684	5.38694	0.0709454	0.950282	1
RARS	9.7306	9.78658	0.605517	0.990093	1
ZFAND2B	7.99202	7.92841	0.465432	0.983758	1
NFRKB	6.02301	5.96515	0.982572	0.999416	1
RTN4RL2	5.54093	5.51334	0.698533	0.991584	1
NUCB2	8.82618	8.88767	0.529977	0.983938	1
BF507633	5.32344	5.33426	0.490244	0.983938	1
DB027866	5.4278	5.4208	0.664523	0.990745	1
PLOD1	9.97948	9.92428	0.256838	0.977591	1
BX119820	5.41719	5.36949	0.318521	0.979258	1
NAG20	5.30747	5.31428	0.337053	0.979258	1
GAL	5.91679	5.66042	0.288232	0.978093	1
OTUD5	5.78232	5.80595	0.945793	0.998586	1
AA935895	5.37349	5.42766	0.454146	0.98353	1
STX11	6.74497	6.58377	0.780629	0.994999	1
BM673749	5.64201	5.63152	0.701858	0.991584	1
AW976634	5.56336	5.51979	0.317317	0.979258	1
GRXCR2	5.4424	5.40909	0.518902	0.983938	1
LOC100128239	5.57871	5.52562	0.669888	0.990745	1
KIAA1647	5.49942	5.53462	0.591346	0.990056	1
PCP4L1	5.36484	5.32978	0.886154	0.997909	1
AK095534	5.98191	5.99172	0.577929	0.988139	1
DENND1A	6.02803	6.00934	0.982096	0.999416	1
NAT14	7.49288	7.54893	0.3331	0.979258	1
AW341872	5.51738	5.52428	0.967285	0.998586	1
NSUN5B	5.70246	5.57098	0.00199942	0.895086	1
PLXNC1	5.93905	5.87857	0.0809274	0.951455	1
ZNF251	6.21693	6.20581	0.506052	0.983938	1
TMEM220	5.50088	5.48163	0.595982	0.990056	1
VIPR2	5.51746	5.52152	0.52046	0.983938	1
GLRB	6.26659	6.47317	0.693198	0.991584	1
AFG3L1	7.07336	7.04617	0.753784	0.992663	1
KLRF1	5.54575	5.52471	0.49919	0.983938	1
OR2A25	5.34321	5.38284	0.781464	0.994999	1
GLA	9.39996	9.01513	0.00262225	0.895086	1
GPX1	11.2307	11.2198	0.727484	0.991754	1
PRR7	6.08955	6.26153	0.0205309	0.943988	1
C17orf67	5.62458	5.5731	0.540812	0.983938	1
LXN	8.63444	8.46818	0.243636	0.977591	1
ZNF217	8.77733	8.93487	0.60574	0.990093	1
MLL2	5.51705	5.53165	0.473822	0.983938	1
FKBP10	5.86714	5.88039	0.940271	0.998586	1
AA704293	5.38397	5.36879	0.801912	0.995857	1
AAAS	6.18224	6.15659	0.307496	0.979258	1
RELL2	5.83045	5.88485	0.0142621	0.920892	1
KCNJ2	6.41094	6.32053	0.798103	0.995561	1
GGTLC1	5.48644	5.52183	0.4918	0.983938	1
TRHR	5.33115	5.38469	0.0316029	0.945408	1
ACAP2	6.85409	6.91355	0.645993	0.990669	1
BE351020	5.4221	5.39409	0.191146	0.977591	1
FTHL17	5.31264	5.27257	0.849073	0.995963	1
GJA5	5.49189	5.51849	0.737913	0.991754	1
FBXL12	6.12237	6.1057	0.602374	0.990093	1
SUGP2	9.27195	9.1453	0.242623	0.977591	1
UPF3A	7.22259	7.47868	0.0293137	0.945408	1
JTB	12.2789	12.3656	0.0536668	0.945408	1
AI863643	5.42912	5.32994	0.0793696	0.951455	1
C10orf108	5.32313	5.39382	0.268903	0.978093	1
ACBD4	5.75211	5.67023	0.74258	0.991782	1
BQ184623	5.31742	5.31255	0.520511	0.983938	1
STAC2	5.82263	5.64109	0.933496	0.998586	1
BX103480	5.29232	5.36154	0.386328	0.981225	1
CR736855	5.32544	5.25607	0.757038	0.992663	1
UGT3A1	5.39766	5.41088	0.575772	0.987979	1
TCL1A	5.41213	5.48181	0.930077	0.998586	1
BX089531	5.31784	5.32081	0.670294	0.990745	1
C14orf37	6.0715	6.12306	0.939044	0.998586	1
AA506051	5.30453	5.28743	0.853934	0.996145	1
TIGD3	5.51276	5.49947	0.867611	0.997287	1
AA658833	5.66871	5.68579	0.695553	0.991584	1
NR5A1	5.29931	5.33502	0.0337905	0.945408	1
AI807256	5.41594	5.44508	0.292271	0.978425	1
C16orf46	5.44409	5.38394	0.00874298	0.913693	1
ZNF214	5.5951	5.53101	0.200894	0.977591	1
AA780066	5.29482	5.32345	0.679239	0.991584	1
PKD2	7.33785	7.31497	0.618539	0.990093	1
TDG	8.50482	8.5887	0.501843	0.983938	1
LY96	9.29271	9.11874	0.078378	0.951455	1
NAP1L4	9.78458	9.60642	0.4607	0.983758	1
CDX1	5.42662	5.40032	0.978442	0.998897	1
C6orf201	5.2882	5.32913	0.027195	0.945408	1
COL8A2	7.93819	7.76122	0.530063	0.983938	1
ETV4	5.85051	5.82552	0.155205	0.977591	1
SLC22A24	5.37303	5.38047	0.207578	0.977591	1
FLJ13224	5.45083	5.39358	0.190676	0.977591	1
AGGF1	7.76775	7.74209	0.229042	0.977591	1
CHID1	5.40691	5.3912	0.352588	0.979258	1
C19orf29	6.47308	6.51974	0.33512	0.979258	1
UGT2B11	5.89277	5.79071	0.72961	0.991754	1
OR4M1	5.50959	5.52917	0.289064	0.978113	1
AI625535	5.38247	5.41822	0.619672	0.990093	1
AGMO	5.38156	5.37167	0.92989	0.998586	1
LOC100506810	6.24704	6.16224	0.57943	0.988141	1
HIST1H1A	5.58933	5.66123	0.149867	0.976968	1
LYPLA1	7.20406	7.22837	0.856427	0.996185	1
SLC26A10	5.62621	5.49581	0.000746694	0.615632	1
KRTAP9-4	5.39986	5.34011	0.449361	0.982519	1
CLCNKB	5.43292	5.40399	0.92307	0.998586	1
FRAT1	5.89964	5.85115	0.933997	0.998586	1
DA821820	5.27543	5.32777	0.489315	0.983938	1
FAM151B	5.66457	5.65409	0.466617	0.983758	1
C21orf34	6.96082	6.84706	0.293238	0.978451	1
CYP4F8	5.35538	5.44798	0.448909	0.982519	1
GABRR3	5.3574	5.37596	0.687777	0.991584	1
OR4C11	5.3551	5.39566	0.405762	0.981974	1
TCRBV7S1A1N2T	5.40325	5.39374	0.332025	0.979258	1
AA577794	5.39969	5.37951	0.712467	0.991584	1
C14orf45	7.46083	7.19025	0.0364474	0.945408	1
AW295130	5.34768	5.35361	0.545753	0.984422	1
TP53I11	6.8478	6.70355	0.637088	0.990093	1
NDUFS7	9.92347	9.99137	0.271866	0.978093	1
AX747015	5.62226	5.50271	0.000459485	0.584271	1
WAS	8.52075	8.41054	0.770568	0.99366	1
DB046767	5.51101	5.48317	0.635854	0.990093	1
NOL3	6.87654	7.07572	0.123042	0.972379	1
CN271561	5.3691	5.42256	0.0167715	0.933615	1
MREG	6.56394	6.25497	0.116425	0.969601	1
C21orf58	5.4322	5.44644	0.505525	0.983938	1
NTS	5.35092	5.39772	0.275893	0.978093	1
AKR7A3	9.58219	9.59847	0.947364	0.998586	1
FAM54A	5.37292	5.3705	0.196121	0.977591	1
FGFR4	6.07358	6.42828	0.0892343	0.966552	1
AW293732	5.30779	5.37943	0.0138954	0.920892	1
BC101986	5.43372	5.36685	0.10431	0.966552	1
AI962959	5.53618	5.47552	0.141451	0.975185	1
REC8	7.10272	7.17384	0.415995	0.981974	1
CD722363	5.50515	5.42985	0.279974	0.978093	1
IQCG	6.99979	6.67837	0.0694676	0.950282	1
DA301482	5.4456	5.44001	0.662562	0.990745	1
BM989698	5.31669	5.32407	0.621439	0.990093	1
RGPD3	5.26306	5.28031	0.645482	0.990669	1
AA983865	5.52549	5.45781	0.016299	0.933615	1
CUL1	7.73656	7.76116	0.287748	0.978093	1
CCDC50	8.64453	8.54572	0.129887	0.973512	1
MRPL42	8.09186	8.03278	0.219765	0.977591	1
AW272084	5.3729	5.40203	0.464595	0.983758	1
RNF144B	7.56773	7.59005	0.930518	0.998586	1
RABAC1	9.70539	9.72572	0.499192	0.983938	1
CAPN2	6.48826	6.53864	0.0793858	0.951455	1
CCDC72	11.2753	11.3338	0.739799	0.991754	1
TCIRG1	8.09935	8.20193	0.528348	0.983938	1
TM9SF4	9.23667	9.25506	0.746405	0.99228	1
PCK1	5.39871	5.44024	0.96562	0.998586	1
MTCH2	6.12644	6.12827	0.656537	0.990745	1
TAS2R3	5.49466	5.42485	0.109868	0.966751	1
WDR6	10.6544	10.5337	0.180247	0.977591	1
CR605870	5.41942	5.39904	0.92934	0.998586	1
CIB3	5.61558	5.7667	0.0204705	0.943988	1
AI673691	5.31808	5.31229	0.876577	0.997763	1
UNQ5810	5.35779	5.35587	0.376181	0.981225	1
GAS6	9.35269	9.25435	0.693261	0.991584	1
FT002	6.36824	6.36619	0.74734	0.992438	1
N4BP1	5.56211	5.53775	0.246475	0.977591	1
SERHL2	6.86543	8.30219	0.0558112	0.945408	1
C1orf167	5.40525	5.38448	0.982451	0.999416	1
BAIAP2	7.73139	7.77158	0.197707	0.977591	1
AI140065	5.3565	5.3013	0.32301	0.979258	1
C6orf170	5.68594	5.61016	0.452673	0.983441	1
C6orf59	5.48625	5.5405	0.294623	0.979153	1
DCAF12L2	5.44605	5.39881	0.615059	0.990093	1
UBA5	6.89976	6.79422	0.205641	0.977591	1
NUDT14	8.79139	8.82069	0.737482	0.991754	1
CGNL1	8.77449	8.37903	0.182957	0.977591	1
MOBKL3	8.87876	8.82489	0.826282	0.995963	1
SYT5	5.40653	5.39068	0.582121	0.988337	1
LOC729264	5.31168	5.30911	0.6055	0.990093	1
UBIAD1	7.07286	7.08946	0.972095	0.998586	1
GLTPD1	6.49943	6.53153	0.709099	0.991584	1
EML4	7.91651	7.95244	0.713786	0.991584	1
BX108364	5.48385	5.51337	0.940401	0.998586	1
BCL10	6.24323	6.14746	0.233719	0.977591	1
NXPH3	5.53965	5.55543	0.83303	0.995963	1
EFR3A	9.35926	9.61224	0.193477	0.977591	1
TRAM1	11.2612	11.299	0.8217	0.995963	1
BE466224	5.2921	5.27614	0.948306	0.998586	1
ARHGAP9	7.69723	7.43924	0.67878	0.991584	1
KIAA1199	6.80032	7.00538	0.256699	0.977591	1
ONECUT2	5.48736	5.60253	0.470171	0.983758	1
HSP90AB3P	7.67012	7.71452	0.533581	0.983938	1
BM676788	5.33066	5.33161	0.336936	0.979258	1
ESRP2	5.42534	5.42743	0.285609	0.978093	1
BTG4	5.38698	5.31225	0.839671	0.995963	1
CHST11	5.35825	5.36345	0.158455	0.977591	1
CALCR	5.4753	5.4667	0.208175	0.977591	1
C12orf29	7.31448	7.3272	0.840998	0.995963	1
BM676336	5.35996	5.38228	0.464323	0.983758	1
PARD6G	6.40562	6.22079	0.0206638	0.943988	1
MCM3AP	8.76028	8.81403	0.274176	0.978093	1
UBE2MP1	5.5813	5.5729	0.731507	0.991754	1
DA647265	5.42569	5.43072	0.616092	0.990093	1
RUFY3	6.6639	6.67599	0.506143	0.983938	1
BMF	6.56109	6.44283	0.674029	0.990776	1
LDHC	5.74489	5.78683	0.270675	0.978093	1
FILIP1L	7.82142	7.8396	0.727201	0.991754	1
DA598274	5.41204	5.40722	0.970635	0.998586	1
BLOC1S1-RDH5	6.24301	6.20383	0.288091	0.978093	1
FAM183A	6.81108	6.39813	0.066079	0.949175	1
MAGOHB	5.68645	5.6381	0.954343	0.998586	1
SYMPK	6.00402	6.06698	0.505954	0.983938	1
SGK494	5.31834	5.30908	0.727956	0.991754	1
NEK3	5.31049	5.23668	0.0178636	0.939982	1
CSTA	5.50208	5.58172	0.0308149	0.945408	1
ZNF890P	5.56689	5.52523	0.384525	0.981225	1
RAC2	9.13335	8.95612	0.841308	0.995963	1
SLC25A34	5.74448	5.71136	0.0650179	0.946116	1
GPR83	5.49138	5.45361	0.616645	0.990093	1
BC031668	5.33575	5.31783	0.896715	0.998586	1
AK097508	5.36999	5.29703	0.113379	0.966751	1
GLI3	6.85035	6.89627	0.398384	0.981974	1
TCEA1	8.69839	8.55685	0.680899	0.991584	1
ASS1	7.72181	7.85013	0.491881	0.983938	1
TERF1	8.12878	8.25716	0.257769	0.977591	1
ITGB1	9.61699	9.53495	0.446495	0.982497	1
SLC12A9	9.02734	8.80438	0.507058	0.983938	1
BF593206	5.33952	5.35855	0.242969	0.977591	1
NEURL	5.41382	5.45697	0.406637	0.981974	1
BU633800	5.23295	5.27191	0.0454015	0.945408	1
S100A16	10.2018	10.527	0.0474898	0.945408	1
GSS	7.91134	8.00297	0.183256	0.977591	1
C11orf40	5.28364	5.27738	0.495958	0.983938	1
PATE2	5.27104	5.39807	0.00992302	0.913693	1
OR2T35	5.23768	5.26095	0.581081	0.988253	1
AV700714	6.43354	6.44508	0.579881	0.988162	1
PLA2G2C	5.41782	5.33707	0.120607	0.970032	1
BX954200	5.21919	5.17664	0.136268	0.973512	1
AI950657	5.33973	5.36754	0.82957	0.995963	1
SNTG2	5.19246	5.21342	0.644402	0.990443	1
NDST2	7.58853	7.48383	0.346173	0.979258	1
LOC100287227	5.27895	5.26496	0.262719	0.978093	1
ARHGAP44	6.38906	6.68458	0.148036	0.976584	1
SUSD2	8.73973	9.13509	0.526416	0.983938	1
GEMIN7	5.41452	5.41262	0.148107	0.976584	1
DB348362	5.17032	5.28299	0.0498437	0.945408	1
AW105202	5.42482	5.37888	0.232858	0.977591	1
C3orf57	5.63435	5.62329	0.650628	0.990669	1
MAPK14	5.76678	5.65864	0.306275	0.979258	1
NPL	7.35125	7.33506	0.988729	0.999416	1
TSPAN4	8.53337	8.20658	0.176293	0.977591	1
USO1	9.21799	9.16005	0.474678	0.983938	1
KIAA0368	8.35009	8.48946	0.484679	0.983938	1
S100A11	9.94277	10.0206	0.35723	0.979258	1
SYK	7.71931	7.95444	0.670137	0.990745	1
LOC100127983	5.20884	5.3146	0.0114379	0.91802	1
EFS	7.31483	7.45987	0.491447	0.983938	1
ANKAR	5.76611	5.70711	0.334768	0.979258	1
TM2D2	7.02918	7.21584	0.199265	0.977591	1
SLC16A3	9.11686	9.22131	0.148709	0.976686	1
ADAM23	5.40767	5.47663	0.0720879	0.950282	1
ZNF394	6.47745	6.31209	0.342734	0.979258	1
BCL2L15	5.20535	5.2156	0.384804	0.981225	1
ESRP1	6.61591	6.53781	0.920289	0.998586	1
MYH1	5.32489	5.29382	0.849976	0.995963	1
IL2RA	5.63266	5.60088	0.817457	0.995963	1
CDCA5	8.57467	8.65715	0.964625	0.998586	1
PHF5A	7.40877	7.31328	0.394978	0.981225	1
C21orf94	5.39534	5.39694	0.397701	0.981974	1
KIAA1958	5.62943	5.6583	0.473728	0.983938	1
C20orf96	5.66883	5.75108	0.647371	0.990669	1
AGA	8.16722	8.08831	0.203315	0.977591	1
IFT172	6.68618	6.62757	0.940234	0.998586	1
CCDC11	5.68652	5.6118	0.0322394	0.945408	1
MT1H	6.3686	6.19573	0.192409	0.977591	1
BM789063	5.34803	5.28317	0.751197	0.992468	1
ASB9	5.67528	5.65561	0.611766	0.990093	1
HSF2	6.56219	6.47807	0.284839	0.978093	1
FAM150B	5.61804	5.51913	0.0862543	0.965164	1
BM681618	5.26356	5.29176	0.436558	0.981974	1
AI369563	5.29167	5.30815	0.217512	0.977591	1
APCDD1L	6.21278	6.22947	0.929593	0.998586	1
EIF4H	7.57721	7.32978	0.236344	0.977591	1
GALNTL4	7.08456	6.8565	0.0330548	0.945408	1
ZC4H2	5.54248	5.54427	0.4173	0.981974	1
PDE1B	5.71539	5.69278	0.440495	0.981974	1
LCK	5.78251	5.73928	0.628907	0.990093	1
FAAH2	6.47119	6.45637	0.686358	0.991584	1
ZCWPW2	5.76448	5.7029	0.471581	0.983938	1
CD515724	5.54761	5.60666	0.125147	0.973353	1
MRTO4	7.24777	7.22097	0.716591	0.991584	1
HDHD1	7.14201	7.18362	0.646121	0.990669	1
DPH2	5.69735	5.73007	0.514883	0.983938	1
PDE10A	5.35828	5.30474	0.934472	0.998586	1
BX119024	5.47305	5.42474	0.54957	0.985617	1
BX093762	5.32759	5.29617	0.227051	0.977591	1
ZNF174	6.13775	6.22257	0.189108	0.977591	1
KIAA0146	7.20256	7.19983	0.63334	0.990093	1
BQ001945	5.37091	5.3747	0.257747	0.977591	1
TMPRSS2	6.46098	6.58104	0.698924	0.991584	1
BX106620	5.42118	5.44766	0.217543	0.977591	1
NDE1	8.69114	8.82342	0.369235	0.979946	1
AK097401	5.28538	5.31521	0.775725	0.994312	1
IDS	8.48564	8.41926	0.947475	0.998586	1
C5orf62	5.91156	5.89704	0.509593	0.983938	1
DDX3Y	5.2246	5.2317	0.319073	0.979258	1
HDAC6	7.22351	7.16644	0.299313	0.979258	1
SH3BP1	6.12628	6.26276	0.13965	0.975029	1
OLFML1	7.03582	6.88428	0.297688	0.979258	1
DB338976	5.42997	5.46725	0.35234	0.979258	1
TAS2R14	5.45415	5.44453	0.866444	0.997287	1
RNF19B	7.08178	7.1461	0.639444	0.990093	1
KLHL20	7.25391	7.26293	0.588189	0.990056	1
RTP2	5.41215	5.40423	0.784015	0.994999	1
GPR107	5.59534	5.56969	0.341711	0.979258	1
CTTN	10.019	10.223	0.18002	0.977591	1
HYI	6.43869	6.3272	0.230085	0.977591	1
SNX11	7.91569	7.85959	0.551985	0.985617	1
IGFN1	5.41718	5.39205	0.535738	0.983938	1
AA912914	5.43513	5.45797	0.869862	0.997287	1
CA849148	5.55523	5.55169	0.538605	0.983938	1
OR5B2	5.44098	5.40241	0.540792	0.983938	1
OR8G5	5.31312	5.33762	0.269295	0.978093	1
AK057388	5.41785	5.40159	0.343695	0.979258	1
IL9R	5.71112	5.73887	0.96254	0.998586	1
STAT2	10.5939	10.4321	0.170122	0.977591	1
METTL19	5.78863	5.81568	0.309436	0.979258	1
FUT9	5.32357	5.32296	0.86034	0.996248	1
EDIL3	5.61571	5.53382	0.626748	0.990093	1
AI991361	5.25229	5.3068	0.281135	0.978093	1
GSTA4	7.51511	7.34714	0.11356	0.966751	1
CCDC125	5.8337	5.73602	0.501234	0.983938	1
RNF122	5.92321	5.91557	0.817145	0.995963	1
BQ429228	5.28568	5.28692	0.474407	0.983938	1
PPFIA1	9.1742	9.36929	0.359761	0.979258	1
FCGBP	7.69301	7.88768	0.71117	0.991584	1
AI671709	5.44187	5.40035	0.105352	0.966552	1
PEX1	6.95565	6.86397	0.604833	0.990093	1
TRV3J34	5.59013	5.50966	0.0975466	0.966552	1
BAG5	9.02455	9.09638	0.681631	0.991584	1
ZDHHC5	7.78753	7.74152	0.99909	0.999881	1
NLE1	5.74843	5.80071	0.391209	0.981225	1
MED21	5.56776	5.5451	0.589943	0.990056	1
BE326771	5.30735	5.29296	0.986448	0.999416	1
RNASE6	7.30957	7.15333	0.778221	0.994895	1
ARL8B	8.77349	8.89188	0.40515	0.981974	1
ADC	6.50591	6.32672	0.060484	0.946116	1
C16orf5	5.81248	5.90107	0.14014	0.975141	1
CA310441	5.32815	5.31126	0.836362	0.995963	1
IDH3GL	5.29413	5.34117	0.414247	0.981974	1
PGGT1B	6.31462	6.20087	0.179298	0.977591	1
BF515074	5.26092	5.2509	0.694198	0.991584	1
YPEL3	8.0987	8.40965	0.0243737	0.94424	1
PTPRZ1	5.48559	5.45227	0.392159	0.981225	1
BE463771	5.37557	5.4025	0.725603	0.991754	1
SLAIN1	5.5731	5.61675	0.529127	0.983938	1
C19orf22	9.06462	9.21579	0.0158459	0.933615	1
SMARCB1	8.1615	8.19286	0.556146	0.985617	1
DUSP15	5.57541	5.45071	0.0216005	0.94424	1
KBTBD6	5.43805	5.42507	0.586077	0.990056	1
ZNF142	7.31313	7.31935	0.95624	0.998586	1
MANSC1	6.30195	6.50838	0.513715	0.983938	1
BI906046	5.19696	5.16353	0.171207	0.977591	1
PSME1	11.7221	11.7572	0.794995	0.994999	1
SEC24B	7.18931	7.17662	0.780281	0.994999	1
AA025808	5.23835	5.21715	0.907714	0.998586	1
DPEP1	5.50589	5.51895	0.579299	0.988141	1
SCNN1D	6.6098	6.60054	0.541963	0.983938	1
ABHD14B	6.74348	6.78592	0.543941	0.984236	1
IRF8	8.47327	8.27211	0.704137	0.991584	1
SEC11C	8.47487	8.49789	0.827655	0.995963	1
BX647084	5.22421	5.21831	0.573539	0.987979	1
RBM33	7.83171	7.81491	0.281067	0.978093	1
TP53BP2	7.54991	7.57506	0.916388	0.998586	1
ANKRD53	5.42967	5.38093	0.141028	0.975185	1
S100A3	5.95974	5.94941	0.722636	0.991754	1
CA389185	5.29911	5.38015	0.0128479	0.920631	1
C1orf135	6.43573	6.43542	0.65292	0.990669	1
UXT	10.7048	10.6929	0.431254	0.981974	1
AI948772	5.46126	5.44956	0.417987	0.981974	1
ZNF706	7.22762	7.33995	0.242997	0.977591	1
LOC389493	7.31002	8.08939	0.434179	0.981974	1
MAP1S	7.55059	7.61294	0.727385	0.991754	1
DB341941	5.38154	5.39218	0.33984	0.979258	1
FAM108A1	6.90684	6.81191	0.536389	0.983938	1
ACBD5	5.62767	5.71031	0.203	0.977591	1
FNDC4	6.02784	5.90538	0.128589	0.973353	1
BX094072	5.47829	5.54159	0.0728393	0.950282	1
OSGEP	7.04565	6.90732	0.0225318	0.94424	1
MMP10	5.70988	5.66416	0.950209	0.998586	1
DB303607	5.36951	5.2649	0.0157412	0.933615	1
HS6ST1	5.99457	6.01606	0.775411	0.994291	1
CA311519	5.28942	5.2831	0.772264	0.994247	1
AX747098	6.43793	6.51603	0.180186	0.977591	1
MAN2C1	7.40541	7.43461	0.857614	0.996185	1
THAP10	6.42349	6.34849	0.270342	0.978093	1
HECTD3	7.67636	7.61448	0.194366	0.977591	1
UBA1	10.5426	10.4867	0.520858	0.983938	1
PKHD1L1	5.46387	5.48926	0.870623	0.997287	1
AW301012	5.29588	5.29088	0.943291	0.998586	1
SLC24A3	7.19708	7.24703	0.32238	0.979258	1
C21orf7	6.32498	6.39313	0.318002	0.979258	1
BU620605	5.33062	5.35235	0.556071	0.985617	1
HSPH1	9.42381	9.40995	0.292569	0.978425	1
AI866653	5.63678	5.63577	0.735453	0.991754	1
N51987	5.4647	5.3888	0.114818	0.966963	1
PPP2R5C	8.04512	7.88568	0.244393	0.977591	1
TRIM42	5.31934	5.322	0.941198	0.998586	1
BQ432570	5.48622	5.52574	0.93582	0.998586	1
FABP4	6.94031	7.10643	0.419964	0.981974	1
OR8G1	5.3617	5.341	0.920407	0.998586	1
AB074280	6.71331	6.64399	0.585719	0.990056	1
IRF3	7.67192	7.63673	0.727729	0.991754	1
TRANK1	7.32158	7.16866	0.16517	0.977591	1
BQ025014	5.46781	5.45488	0.878132	0.997763	1
DB041535	5.53403	5.51002	0.350284	0.979258	1
DOCK6	6.73616	6.85985	0.0463167	0.945408	1
MID1IP1	7.74707	7.72816	0.449865	0.982549	1
TIGA1	9.63315	9.55098	0.254199	0.977591	1
PHOX2A	5.44579	5.46182	0.896116	0.998586	1
NUDT12	5.65948	5.54464	0.342835	0.979258	1
AW193886	5.35255	5.34288	0.629649	0.990093	1
MSH3	7.36568	7.24392	0.241429	0.977591	1
LOC441052	5.38808	5.35888	0.396604	0.981974	1
CA12	10.9118	10.5802	0.366939	0.979258	1
SLITRK2	5.30064	5.36529	0.194619	0.977591	1
NTN1	6.32505	6.19441	0.228715	0.977591	1
AW070198	5.48785	5.48355	0.960089	0.998586	1
AMPD3	5.7165	5.72393	0.952493	0.998586	1
SLIT1	5.44373	5.45822	0.624826	0.990093	1
SMAD1	5.80563	5.75519	0.229774	0.977591	1
FAM83D	6.71933	6.68121	0.325826	0.979258	1
CALR3	5.39963	5.4059	0.392665	0.981225	1
PMS2L5	7.39151	7.22115	0.113964	0.966751	1
EIF4G1	8.83535	8.77189	0.916989	0.998586	1
TAS2R5	5.50573	5.48437	0.337527	0.979258	1
YTHDC2	6.07609	6.17444	0.110165	0.966751	1
ROBO4	5.5441	5.59003	0.494033	0.983938	1
LOC100133161	6.45924	6.45845	0.931869	0.998586	1
NTNG2	5.35346	5.41253	0.141069	0.975185	1
C10orf26	7.61559	7.59991	0.212441	0.977591	1
ZNHIT6	8.10212	7.92829	0.138094	0.973512	1
BU596066	5.43201	5.41085	0.161829	0.977591	1
SLC26A6	7.39319	7.53176	0.702778	0.991584	1
UGP2	7.95324	7.81844	0.547511	0.985193	1
DNTTIP2	5.40209	5.35518	0.163654	0.977591	1
MYOCD	5.54486	5.53736	0.933761	0.998586	1
C1orf113	5.70872	5.692	0.16589	0.977591	1
MAGEB10	5.29413	5.38019	0.53008	0.983938	1
OSCAR	6.17407	6.20634	0.833434	0.995963	1
BANF1	10.8187	10.8182	0.774725	0.994247	1
BC033938	5.43767	5.44607	0.696463	0.991584	1
SORT1	8.10523	8.21817	0.388749	0.981225	1
MTMR6	6.83285	6.9802	0.420958	0.981974	1
2019-09-13	5.46089	5.45249	0.0892037	0.966552	1
KGFLP1	5.2874	5.29314	0.544529	0.984353	1
TPT1	11.1572	11.0601	0.877974	0.997763	1
LHX5	5.47739	5.45476	0.473859	0.983938	1
GPR12	5.32374	5.32376	0.684924	0.991584	1
BC031092	5.61619	5.66304	0.189996	0.977591	1
AL133009	5.36532	5.42782	0.763267	0.992744	1
CCDC69	5.7868	5.72409	0.641158	0.990094	1
TMEM204	7.40899	7.20481	0.108178	0.966552	1
AI143882	5.42067	5.41517	0.863808	0.996888	1
HSPA7	7.82823	7.58956	0.617278	0.990093	1
MELK	7.87598	7.87855	0.594655	0.990056	1
BM975708	5.51502	5.51334	0.738023	0.991754	1
TCR-alpha	5.42461	5.45185	0.898577	0.998586	1
BU619952	5.53741	5.5676	0.896517	0.998586	1
BX102473	5.45579	5.471	0.746111	0.992265	1
SMAP1	7.31399	7.43755	0.324097	0.979258	1
SYNE2	7.07838	6.87663	0.501938	0.983938	1
BQ022151	5.43472	5.40793	0.241772	0.977591	1
BM666794	5.69141	5.73366	0.702085	0.991584	1
DDX39B	10.6768	10.5645	0.869077	0.997287	1
BX118491	5.5727	5.58536	0.749697	0.992468	1
GPR89B	7.14047	7.03312	0.43774	0.981974	1
CR622072	5.80164	5.86965	0.167579	0.977591	1
AK056625	5.4155	5.48173	0.319805	0.979258	1
LOC340515	5.49738	5.53294	0.207233	0.977591	1
PKM2	9.61459	9.78738	0.818153	0.995963	1
POTEE	5.41635	5.36669	0.227804	0.977591	1
RPP40	8.77391	8.70776	0.60611	0.990093	1
KDELC1	6.09569	5.99836	0.099617	0.966552	1
ADCY10	5.42444	5.41173	0.361452	0.979258	1
ANAPC7	6.14314	6.1786	0.733817	0.991754	1
CLEC16A	8.49147	8.31629	0.907391	0.998586	1
AA903082	5.4811	5.46454	0.957071	0.998586	1
C13orf15	9.49613	9.34692	0.0316432	0.945408	1
MBNL1	7.32023	7.33353	0.997069	0.999881	1
LSM10	8.01484	7.92342	0.207843	0.977591	1
FXYD6	6.72234	6.68441	0.628703	0.990093	1
F09070	5.44955	5.4685	0.253186	0.977591	1
APOBEC3H	5.83751	5.86252	0.906783	0.998586	1
CR624623	7.00336	7.16596	0.417597	0.981974	1
C9orf3	6.07558	6.01089	0.916042	0.998586	1
TSSC4	8.06201	8.08049	0.542536	0.983938	1
BP396468	5.41034	5.43869	0.355983	0.979258	1
AA668234	5.47938	5.52513	0.185705	0.977591	1
C6orf192	7.26304	7.36667	0.500694	0.983938	1
BM691906	5.53496	5.59657	0.212421	0.977591	1
TUBA3C	5.50291	5.48217	0.083619	0.958433	1
CA312752	5.43095	5.44469	0.668246	0.990745	1
C16orf13	8.52429	8.6605	0.271709	0.978093	1
ZNF282	7.49617	7.4718	0.703922	0.991584	1
SEMA6B	6.27918	6.22971	0.669251	0.990745	1
BX102688	5.53701	5.52887	0.757835	0.992663	1
B3GALNT2	6.24268	6.28812	0.413799	0.981974	1
TRH	5.44939	5.46223	0.186009	0.977591	1
LOC284009	5.25157	5.25617	0.92898	0.998586	1
CSPG5	5.70742	5.59352	0.210198	0.977591	1
AW518277	5.46486	5.48609	0.227645	0.977591	1
CARS2	6.47479	6.46902	0.661208	0.990745	1
NCOA1	8.72762	8.64054	0.879633	0.997763	1
HMBOX1	6.56153	6.45213	0.215013	0.977591	1
BX115950	5.44778	5.45128	0.639437	0.990093	1
LMX1A	5.25484	5.26926	0.919476	0.998586	1
PCDHB14	5.58183	5.60693	0.577124	0.988139	1
CD365222	5.47502	5.47824	0.799985	0.99565	1
DPH5	8.04258	7.81561	0.0594141	0.946116	1
ZNF268	5.61233	5.65882	0.627635	0.990093	1
AQP9	6.12515	6.24359	0.619527	0.990093	1
BG196443	5.54198	5.46707	0.49509	0.983938	1
GRP	8.37088	8.22558	0.684672	0.991584	1
EIF3C	5.3634	5.39157	0.486987	0.983938	1
CCDC150	5.38604	5.33766	0.197375	0.977591	1
KDSR	8.15476	7.91652	0.415333	0.981974	1
AI806004	5.36386	5.34401	0.275798	0.978093	1
SULT6B1	5.65329	5.66533	0.0921751	0.966552	1
ARHGAP17	8.67701	8.73774	0.555648	0.985617	1
DGAT2L6	5.42814	5.36296	0.248893	0.977591	1
IFNA13	5.51271	5.46331	0.607601	0.990093	1
RASA3	6.19657	6.16059	0.689599	0.991584	1
HERV-V2	5.52422	5.4814	0.651739	0.990669	1
PLOD3	9.15633	9.1875	0.677254	0.991584	1
EBAG9	9.42268	9.42031	0.983284	0.999416	1
ERGIC3	9.42144	9.48074	0.485461	0.983938	1
BU740362	5.49648	5.46084	0.634162	0.990093	1
DA489076	5.50538	5.48027	0.933169	0.998586	1
RHOH	5.38308	5.43269	0.216399	0.977591	1
AGTR1	5.93265	5.76706	0.443999	0.981974	1
DA853558	5.52109	5.58413	0.0831792	0.955639	1
MYOM1	5.92533	5.9707	0.630944	0.990093	1
NIPAL1	5.5412	5.54759	0.439619	0.981974	1
CB119565	5.91428	5.97744	0.461039	0.983758	1
PTPRB	6.04035	6.00472	0.522065	0.983938	1
AW291634	5.38975	5.41983	0.248565	0.977591	1
SHISA5	10.3667	10.4814	0.142947	0.976584	1
ZDHHC11B	5.44687	5.43669	0.717549	0.991584	1
BBS5	5.71589	5.64599	0.0304384	0.945408	1
APRT	9.36272	9.29402	0.848097	0.995963	1
S1PR1	6.30641	6.29126	0.38408	0.981225	1
IFNA4	5.59194	5.54812	0.158555	0.977591	1
BG201242	5.46652	5.48567	0.326872	0.979258	1
TBC1D15	8.47159	8.37754	0.153784	0.977591	1
BC036695	5.53934	5.55106	0.69231	0.991584	1
LOC644172	6.06568	5.9241	0.0387147	0.945408	1
RUNDC3B	5.91058	5.83842	0.57013	0.987657	1
OR11A1	5.28028	5.26642	0.915299	0.998586	1
NEK10	5.55499	5.4961	0.0552017	0.945408	1
GCH1	6.10036	6.18354	0.424815	0.981974	1
CV327462	5.55881	5.58845	0.889041	0.998446	1
SCUBE3	5.54881	5.50678	0.509271	0.983938	1
AI580150	5.43162	5.43718	0.991743	0.999805	1
AI001814	5.56711	5.62431	0.356774	0.979258	1
PHGDH	9.74688	9.49753	0.541052	0.983938	1
ZNF483	5.40121	5.39164	0.397454	0.981974	1
BX116984	5.45419	5.3829	0.100149	0.966552	1
CWF19L1	8.90074	8.77427	0.206026	0.977591	1
RABEP1	8.69117	8.73205	0.658787	0.990745	1
BI491369	5.52034	5.57962	0.0191479	0.943988	1
DKFZp667M2411	5.9919	5.98175	0.370649	0.979946	1
BX098874	5.85779	5.80453	0.857917	0.996185	1
OR8K1	5.35199	5.28609	0.0295091	0.945408	1
MGC57346	7.04119	7.00034	0.979726	0.999009	1
MORC3	6.31139	6.3131	0.828127	0.995963	1
CAND1	6.99099	6.87743	0.920629	0.998586	1
AI470780	5.43196	5.39604	0.174694	0.977591	1
SYT14L	5.31793	5.28223	0.780927	0.994999	1
AA688078	5.55647	5.47915	0.478699	0.983938	1
RP1-177G6.2	5.64749	5.58586	0.274513	0.978093	1
AI051664	5.37582	5.38694	0.68553	0.991584	1
CD163L1	7.42629	7.77024	0.793671	0.994999	1
DLGAP5	6.58929	6.57454	0.905924	0.998586	1
KLHL11	5.48927	5.56398	0.887348	0.997924	1
MRGPRF	5.9698	5.91299	0.63876	0.990093	1
ZBTB7A	5.5649	5.57498	0.888103	0.998003	1
BX105859	5.48874	5.504	0.662767	0.990745	1
AF339811	5.54119	5.58935	0.341637	0.979258	1
BU633077	5.58186	5.61066	0.783591	0.994999	1
HSFY1	5.35681	5.33542	0.58059	0.988227	1
IL1R1	6.09939	6.01736	0.391389	0.981225	1
CTSB	10.0261	10.1264	0.780988	0.994999	1
PPM1F	8.65032	8.50839	0.215352	0.977591	1
AI608858	5.51676	5.50518	0.93073	0.998586	1
LOC100507470	5.54695	5.55843	0.767187	0.993546	1
BX110903	5.45162	5.44931	0.931231	0.998586	1
GEMIN6	8.08335	8.07433	0.619066	0.990093	1
AK001020	8.80407	8.60591	0.259369	0.977591	1
AK022085	5.90434	5.87795	0.837482	0.995963	1
PMEPA1	9.21466	9.08603	0.568803	0.987453	1
AI051233	5.49523	5.51207	0.366868	0.979258	1
ZNF658B	5.5931	5.57965	0.732641	0.991754	1
CABIN1	7.38115	7.39488	0.833574	0.995963	1
BM686390	5.52998	5.45258	0.104323	0.966552	1
FBXO42	5.76389	5.74342	0.837516	0.995963	1
BQ721086	5.45174	5.47138	0.994201	0.999805	1
AW512131	5.46541	5.4669	0.302757	0.979258	1
RNF216L	6.28885	6.31667	0.543799	0.984236	1
AL043551	5.44889	5.4951	0.0504517	0.945408	1
MEOX2	5.43763	5.4144	0.223996	0.977591	1
SOX1	5.31889	5.27737	0.0971764	0.966552	1
NHEDC2	5.75833	5.75339	0.636311	0.990093	1
OR5AK2	5.31628	5.32446	0.901926	0.998586	1
SH3BP5L	6.69827	6.86725	0.512972	0.983938	1
TCF7	5.55022	5.51218	0.776466	0.994494	1
GFRAL	5.29784	5.30409	0.854562	0.996145	1
FAM176A	6.62632	6.55597	0.255172	0.977591	1
PHC3	5.94379	5.85917	0.288397	0.978093	1
APOB	5.36906	5.35497	0.610031	0.990093	1
SCAND1	8.50197	8.73688	0.024803	0.94424	1
AA992213	5.55741	5.57554	0.908239	0.998586	1
ACCN1	5.48796	5.45877	0.547931	0.985193	1
SLC10A6	5.27926	5.26779	0.872705	0.997509	1
ANXA3	5.92237	5.77315	0.158331	0.977591	1
BM801739	5.34679	5.29046	0.579064	0.988139	1
LRP11	7.62704	7.75731	0.437081	0.981974	1
AK125467	5.50948	5.44705	0.252984	0.977591	1
DHX36	6.81855	6.89837	0.178649	0.977591	1
GUCY1B2	5.76257	5.96145	0.264267	0.978093	1
TM6SF1	6.49336	6.52343	0.441642	0.981974	1
LAS1L	7.75153	7.69071	0.787605	0.994999	1
SSTR1	5.35014	5.26082	0.217183	0.977591	1
AK094945	5.38075	5.3611	0.945765	0.998586	1
ANKRD37	7.56796	7.68048	0.717086	0.991584	1
SULT1A4	5.63206	5.62926	0.309039	0.979258	1
OAS2	6.50327	6.53783	0.715563	0.991584	1
PAIP2	9.67326	9.74943	0.490685	0.983938	1
DGCR14	6.65949	6.68548	0.912239	0.998586	1
SGTA	6.52172	6.59834	0.120352	0.969788	1
ZACN	5.33512	5.31737	0.705234	0.991584	1
BU686130	5.44989	5.45537	0.892493	0.998586	1
RAB39B	5.2464	5.24737	0.45347	0.98353	1
C15orf41	5.94844	5.89962	0.487819	0.983938	1
GOSR1	6.08696	6.07221	0.5627	0.985617	1
CEP135	7.00635	6.88668	0.428093	0.981974	1
CPSF6	6.17889	6.28992	0.111686	0.966751	1
ECE1	6.09214	6.11137	0.801066	0.99565	1
GABPA	6.77071	6.58774	0.0382051	0.945408	1
AK095968	5.47287	5.48949	0.231809	0.977591	1
BX647243	5.45856	5.44754	0.635272	0.990093	1
AI015014	5.53296	5.53229	0.232137	0.977591	1
AI220161	5.56864	5.49448	0.765001	0.993204	1
BM563321	5.28683	5.30378	0.977699	0.998793	1
AI346907	5.39341	5.39388	0.665915	0.990745	1
AX746596	5.40968	5.45198	0.401484	0.981974	1
TMEM8A	7.24057	7.65435	0.0474081	0.945408	1
PITHD1	8.0281	7.98519	0.295935	0.979258	1
RFX2	5.77012	5.75036	0.498728	0.983938	1
BX105524	5.58733	5.57215	0.272226	0.978093	1
KRT84	5.56454	5.47403	0.0767833	0.951455	1
AK311398	5.35742	5.34351	0.374623	0.980947	1
SLC7A5	8.49088	8.65295	0.489079	0.983938	1
CD517297	5.52813	5.52258	0.929523	0.998586	1
UBE2N	8.86703	8.98704	0.923865	0.998586	1
BE858809	5.39767	5.43375	0.959776	0.998586	1
HLA-DRA	12.555	12.5314	0.197631	0.977591	1
GLYATL2	6.06084	5.82135	0.51281	0.983938	1
MUM1L1	5.92651	5.75858	0.439271	0.981974	1
ZNF230	5.72931	5.69984	0.378904	0.981225	1
ASB17	5.34504	5.30413	0.689605	0.991584	1
AKAP14	5.35905	5.35859	0.86371	0.996822	1
OBFC2B	7.60307	7.70764	0.59496	0.990056	1
MEGF10	5.63719	5.71463	0.272095	0.978093	1
DB350157	5.30132	5.3067	0.518281	0.983938	1
RFNG	5.88744	5.84423	0.840499	0.995963	1
AI277451	5.4825	5.44393	0.237103	0.977591	1
MOAP1	7.99132	8.18553	0.0593665	0.946116	1
ZNF311	6.24229	6.02145	0.0578942	0.946116	1
AK125440	5.53903	5.53429	0.965927	0.998586	1
SLMAP	8.53386	8.58794	0.344031	0.979258	1
TPO	5.27119	5.25214	0.403205	0.981974	1
ACTR8	6.13467	6.05456	0.657032	0.990745	1
GADL1	5.34468	5.34508	0.733353	0.991754	1
CCAR1	5.65111	5.6981	0.790939	0.994999	1
CRNKL1	6.45441	6.6291	0.00997386	0.913693	1
TRAT1	5.83244	5.85124	0.851857	0.995963	1
AP4E1	7.02621	7.12302	0.291692	0.978249	1
CHST10	6.33391	6.5385	0.0537301	0.945408	1
AI344019	5.47932	5.52226	0.191942	0.977591	1
FRAS1	5.86424	5.76833	0.740654	0.991754	1
BX108587	5.36923	5.38503	0.313327	0.979258	1
GBAS	8.40994	8.20228	0.0153753	0.933615	1
AX748125	5.49878	5.50602	0.664377	0.990745	1
BQ899003	5.4725	5.47145	0.797632	0.995449	1
LOC100134259	5.64437	5.6164	0.911562	0.998586	1
BAALC	5.88475	5.9861	0.0455371	0.945408	1
AK128708	5.53717	5.57669	0.782202	0.994999	1
ACTN4	9.75677	9.96027	0.193315	0.977591	1
AI150015	5.47203	5.50121	0.461281	0.983758	1
RCHY1	6.06263	6.0382	0.310699	0.979258	1
RAG2	5.29727	5.36022	0.100719	0.966552	1
VPS41	6.15725	6.05584	0.510632	0.983938	1
CRISPLD1	5.69648	5.59029	0.368122	0.979782	1
MATN4	5.24201	5.28826	0.942631	0.998586	1
SGSM3	6.44583	6.39332	0.964652	0.998586	1
SH2D3C	7.02334	7.15045	0.35762	0.979258	1
AK127804	5.68372	5.70013	0.158319	0.977591	1
RNASE9	5.29271	5.22994	0.028933	0.945408	1
RPRD1A	9.11297	9.07175	0.954191	0.998586	1
BF027154	5.42639	5.41864	0.179536	0.977591	1
PCDHA2	5.5652	5.63533	0.107085	0.966552	1
NR2C1	6.11255	6.06989	0.364117	0.979258	1
PIP4K2B	6.23704	6.27206	0.231967	0.977591	1
GCK	5.32499	5.33019	0.494441	0.983938	1
BX094716	5.58716	5.66376	0.966404	0.998586	1
MMD2	5.27221	5.23123	0.248465	0.977591	1
GPER	6.56178	6.45152	0.733197	0.991754	1
HIAT1	7.63095	7.69337	0.261831	0.978093	1
BM987718	5.46406	5.44364	0.550705	0.985617	1
STRA13	10.2625	10.2521	0.934529	0.998586	1
AIFM2	5.81827	5.8137	0.779691	0.994999	1
GTF3A	10.9698	11.0528	0.255274	0.977591	1
NCOR1	6.85882	6.85383	0.125183	0.973353	1
NMBR	5.43473	5.41909	0.39044	0.981225	1
DNAL4	9.34825	9.27463	0.554378	0.985617	1
IL33	6.19649	5.96594	0.679685	0.991584	1
TMEFF2	5.31923	5.28042	0.0559142	0.945408	1
COL4A5	9.07632	8.58732	0.0107267	0.913693	1
AGXT	5.44398	5.5116	0.423437	0.981974	1
IL1RAPL2	5.48793	5.41565	0.175471	0.977591	1
AK097585	5.5377	5.5469	0.545097	0.984422	1
TRABD	9.75786	9.88982	0.74047	0.991754	1
SLC25A16	5.54734	5.56904	0.495326	0.983938	1
AK130049	7.31919	7.20926	0.121814	0.971017	1
HOXB1	5.79832	5.72296	0.0612239	0.946116	1
DB329768	5.27332	5.342	0.0812207	0.951455	1
OR4P4	5.62521	5.58783	0.951031	0.998586	1
DKFZp666C094	5.81866	5.8397	0.957186	0.998586	1
LAMTOR1	10.0633	10.0593	0.911661	0.998586	1
C3orf65	5.3621	5.35802	0.804428	0.995857	1
DGCR8	7.65484	7.75495	0.305632	0.979258	1
BF507608	5.43668	5.44758	0.602004	0.990093	1
KERA	5.76108	5.78268	0.095681	0.966552	1
LZTR1	9.28508	9.28578	0.934365	0.998586	1
THSD1	5.57971	5.53726	0.515631	0.983938	1
KIAA1409	5.48808	5.49666	0.647292	0.990669	1
POM121L2	5.28211	5.25664	0.597999	0.990056	1
BF476099	5.4742	5.47987	0.496184	0.983938	1
ARHGAP11A	5.89473	5.85135	0.504413	0.983938	1
PRPSAP2	7.72316	7.65192	0.525947	0.983938	1
EBNA1BP2	10.0238	9.9879	0.239401	0.977591	1
BU742571	5.46485	5.5011	0.614891	0.990093	1
KIAA0889	7.74134	7.70783	0.540473	0.983938	1
GDAP1L1	5.55415	5.57633	0.609658	0.990093	1
PROCR	6.22485	6.19898	0.110784	0.966751	1
PITPNM3	5.27787	5.32549	0.442811	0.981974	1
FAM124B	6.00672	5.9604	0.71883	0.991584	1
AK123312	5.43476	5.45548	0.159257	0.977591	1
BG107423	5.44555	5.46432	0.334582	0.979258	1
LOC595101	5.82704	5.81743	0.998436	0.999881	1
SNTN	5.50453	5.49013	0.671447	0.990745	1
BX112805	5.48942	5.43811	0.322451	0.979258	1
AW451093	5.40325	5.42036	0.638445	0.990093	1
TEX12	5.40063	5.38011	0.660572	0.990745	1
BE173449	5.24446	5.26856	0.44298	0.981974	1
GPR81	5.39291	5.41559	0.887587	0.997924	1
FAM113A	7.20988	7.18049	0.502726	0.983938	1
DB344999	5.60812	5.60989	0.657331	0.990745	1
RNF185	6.47925	6.53523	0.486181	0.983938	1
FAM125A	8.77608	8.71922	0.493656	0.983938	1
SENP5	6.48132	6.3389	0.046565	0.945408	1
CDCA4	7.57092	7.46189	0.199175	0.977591	1
TTC3	10.792	10.8191	0.973428	0.998615	1
SGMS1	5.79076	5.74856	0.977413	0.998793	1
TMEM117	5.96188	5.94942	0.739743	0.991754	1
BF513644	5.30387	5.33931	0.289551	0.978113	1
CR626046	5.27909	5.31115	0.533988	0.983938	1
AI589879	5.32625	5.33678	0.666625	0.990745	1
BX110351	5.4	5.40092	0.396957	0.981974	1
TRIM5	6.69134	6.53657	0.134066	0.973512	1
FOXD4	6.67471	6.7654	0.474261	0.983938	1
SHH	5.59294	5.47093	0.0850752	0.963661	1
RNPS1	8.25112	8.13419	0.669201	0.990745	1
AV654273	5.29725	5.3545	0.241511	0.977591	1
ZBTB49	5.95687	5.95139	0.598182	0.990056	1
KRTCAP3	6.65042	6.83676	0.0554712	0.945408	1
HRK	5.35082	5.52058	0.319805	0.979258	1
QSOX2	6.3169	6.48485	0.070517	0.950282	1
TNMD	5.63935	5.63103	0.605594	0.990093	1
AOC3	5.4134	5.39134	0.767599	0.993546	1
EIF2C2	8.7822	9.12319	0.210363	0.977591	1
SNPH	5.43131	5.49004	0.0499866	0.945408	1
CD299155	5.69883	5.69209	0.541611	0.983938	1
TMPRSS7	5.70691	5.62381	0.441164	0.981974	1
KRTAP2-2	5.31146	5.28592	0.401472	0.981974	1
MYSM1	5.49131	5.49934	0.54596	0.984422	1
AI476190	5.3427	5.35792	0.994527	0.999805	1
EYA3	5.78534	5.68065	0.191545	0.977591	1
DB337475	5.37156	5.36436	0.741513	0.991754	1
LEUTX	5.35481	5.37992	0.408653	0.981974	1
KY	6.15353	6.19645	0.232278	0.977591	1
FGF2	5.7022	5.68283	0.919444	0.998586	1
LOC646851	5.23271	5.30551	0.370475	0.979946	1
AARS	10.9191	10.9133	0.652392	0.990669	1
DB337375	5.46197	5.42284	0.49527	0.983938	1
SLC1A7	5.44631	5.42873	0.966077	0.998586	1
AI251369	5.40405	5.35708	0.32451	0.979258	1
AK125985	5.36982	5.38903	0.144399	0.976584	1
SLC6A15	5.64059	5.59354	0.18182	0.977591	1
SRSF10	8.4165	8.2105	0.0957832	0.966552	1
JPH3	5.75336	5.84472	0.0151612	0.933615	1
ST7OT4	5.39238	5.38876	0.595829	0.990056	1
IAPP	5.50834	5.55841	0.0108164	0.913693	1
HIST1H2BD	10.3855	10.0566	0.807569	0.995857	1
POLD1	6.70392	6.7347	0.632248	0.990093	1
DNASE1L3	5.65428	5.68586	0.480323	0.983938	1
KRTDAP	5.60188	5.63212	0.543	0.984082	1
DB163269	5.4595	5.46851	0.319962	0.979258	1
C6orf72	6.705	6.60124	0.85942	0.996185	1
ASTN2	6.66311	6.7019	0.786684	0.994999	1
PFDN2	5.62518	5.58494	0.665005	0.990745	1
AI801879	5.59983	5.587	0.299833	0.979258	1
GAS1	9.12552	8.82585	0.396225	0.981974	1
BRAT1	9.07179	8.98443	0.712921	0.991584	1
MPPE1	8.24669	8.1973	0.559394	0.985617	1
AI654351	5.35419	5.34918	0.785615	0.994999	1
H06554	5.36891	5.3439	0.938724	0.998586	1
GUCY1B3	5.95748	5.93096	0.482381	0.983938	1
KLF6	8.98116	8.77646	0.902534	0.998586	1
CN430296	5.43038	5.41661	0.275924	0.978093	1
KIT	7.08408	6.66628	0.154602	0.977591	1
AI927191	5.43593	5.45477	0.910574	0.998586	1
LHFPL2	8.3367	8.30428	0.604915	0.990093	1
RIPK3	6.40004	6.51962	0.811475	0.995963	1
H88908	5.45005	5.44723	0.264007	0.978093	1
DB336657	5.4857	5.49563	0.325172	0.979258	1
TMEM11	6.38812	6.32861	0.792678	0.994999	1
BF526556	5.4257	5.39973	0.839322	0.995963	1
AA399560	5.29698	5.26732	0.48393	0.983938	1
MAP9	5.48585	5.50997	0.535407	0.983938	1
RIOK3	7.65264	7.50692	0.250427	0.977591	1
AW263918	5.18162	5.16729	0.691082	0.991584	1
INSIG1	8.4517	8.6805	0.601584	0.990093	1
TEX28	5.5526	5.58801	0.407873	0.981974	1
NKAP	6.01524	5.99041	0.651438	0.990669	1
C6orf1	7.01844	7.05665	0.478164	0.983938	1
RABGAP1L	5.95624	5.93797	0.477093	0.983938	1
C9orf84	5.40087	5.44731	0.0846399	0.962552	1
CD237917	5.36245	5.4022	0.176537	0.977591	1
BX093007	5.44707	5.39422	0.46966	0.983758	1
AK096522	5.42353	5.43434	0.747091	0.992438	1
TROVE2	8.98643	9.18255	0.266974	0.978093	1
NAV3	5.61335	5.68832	0.515325	0.983938	1
BF515487	5.41988	5.4578	0.229721	0.977591	1
PNRC2	9.64983	9.46167	0.0219224	0.94424	1
LOC400043	7.46406	7.40175	0.928926	0.998586	1
CRMP1	5.92293	6.06801	0.00967962	0.913693	1
BG195167	5.40765	5.42369	0.867607	0.997287	1
KRTAP27-1	5.40987	5.40128	0.996564	0.999881	1
AW439988	5.38916	5.4372	0.581739	0.988337	1
KLRC2	5.34327	5.3447	0.739451	0.991754	1
PPP3R2	5.3209	5.33774	0.647917	0.990669	1
RHOBTB1	5.82344	5.56131	0.0103005	0.913693	1
REPS1	5.78654	5.89054	0.0421687	0.945408	1
PCDH7	6.37704	6.31706	0.740331	0.991754	1
ZNF138	6.11141	6.06301	0.0437408	0.945408	1
BQ006833	5.27926	5.2279	0.253139	0.977591	1
GIN1	6.13294	6.05972	0.42332	0.981974	1
VIP	5.3995	5.42015	0.387501	0.981225	1
AI887987	5.37787	5.38536	0.957335	0.998586	1
AMPH	6.76767	6.41636	0.0115112	0.91802	1
BF507774	5.26075	5.27431	0.727562	0.991754	1
SDHA	8.28574	8.23019	0.428077	0.981974	1
ITPA	7.45824	7.49449	0.916738	0.998586	1
FLJ44054	5.37997	5.35312	0.359927	0.979258	1
SRR	5.97485	6.0413	0.824948	0.995963	1
BX090375	5.33644	5.31034	0.810273	0.995963	1
AI073507	5.44416	5.41649	0.059706	0.946116	1
BQ006477	5.40344	5.43212	0.337763	0.979258	1
SRGN	9.68787	9.41285	0.432918	0.981974	1
BEGAIN	5.60037	5.64406	0.468478	0.983758	1
BX091805	5.44733	5.44559	0.857796	0.996185	1
BM991113	5.50285	5.49919	0.927537	0.998586	1
MUC2	5.45383	5.46466	0.156128	0.977591	1
AW298632	5.30531	5.32208	0.759678	0.992663	1
FEZ2	8.66376	9.04607	0.318684	0.979258	1
BX537950	5.38858	5.3446	0.863283	0.996706	1
CR748447	5.89273	5.91179	0.557034	0.985617	1
CA314627	5.56691	5.57086	0.859305	0.996185	1
KCNS2	5.43865	5.40016	0.215179	0.977591	1
RGS14	5.86656	5.94528	0.0821994	0.951455	1
SNX19	6.97115	6.97064	0.673483	0.990745	1
ADNP	8.03502	7.95761	0.84247	0.995963	1
CTDSPL2	6.61101	6.44537	0.298858	0.979258	1
C2orf27B	5.64738	5.67226	0.414783	0.981974	1
HEBP1	9.10584	9.21526	0.0431274	0.945408	1
GRTP1	7.47291	7.61631	0.180586	0.977591	1
ZNF160	6.6862	6.64625	0.713142	0.991584	1
KRTAP10-2	5.58343	5.58138	0.775437	0.994291	1
BM679513	5.28573	5.36724	0.101253	0.966552	1
COASY	9.34699	9.2392	0.700046	0.991584	1
MKRN2	8.15331	8.17905	0.78804	0.994999	1
AJ292264	5.71386	5.61801	0.201422	0.977591	1
SLC25A19	7.02813	6.99147	0.550009	0.985617	1
DDIT4L	5.91235	5.82603	0.219441	0.977591	1
BE439556	5.54766	5.52485	0.303789	0.979258	1
BC027486	5.33422	5.3428	0.937224	0.998586	1
AI693528	5.38925	5.38641	0.769949	0.993546	1
B3GNT2	7.07148	6.97414	0.615992	0.990093	1
AW663517	5.35793	5.36714	0.868291	0.997287	1
TMEM80	7.09815	7.04456	0.209841	0.977591	1
SPATA7	7.68999	7.33798	0.000441702	0.584271	1
BF739944	5.24816	5.27505	0.308994	0.979258	1
LOC440905	7.07103	6.83226	0.739356	0.991754	1
DA271864	5.26812	5.31097	0.343909	0.979258	1
TMEM51	9.3943	9.5439	0.117816	0.969788	1
BM674570	5.43949	5.42914	0.815127	0.995963	1
DECR2	8.73127	8.73015	0.232125	0.977591	1
ZNF2	6.26666	6.23473	0.132623	0.973512	1
OR1N1	5.39501	5.48771	0.138423	0.973512	1
AK056311	5.44739	5.42101	0.910155	0.998586	1
BX110547	5.48508	5.3819	0.103978	0.966552	1
SLC35A4	8.47567	8.50091	0.453337	0.983441	1
CR625631	5.2871	5.28906	0.770661	0.993728	1
HCRT	5.54884	5.54125	0.915587	0.998586	1
BC043219	5.44692	5.42277	0.320007	0.979258	1
IFITM5	5.32868	5.37997	0.384618	0.981225	1
FADS2	5.57702	5.73832	0.17448	0.977591	1
G6PC3	7.90767	7.91489	0.502723	0.983938	1
LOC283116	5.30747	5.30279	0.874044	0.997597	1
IDO1	6.42302	6.27703	0.695259	0.991584	1
SPTB	5.37413	5.37971	0.70359	0.991584	1
C6orf174	5.3521	5.29781	0.00754144	0.913693	1
BX093206	6.97708	7.0182	0.357824	0.979258	1
CNOT3	6.97669	7.12816	0.253284	0.977591	1
NRBF2	7.58922	7.47798	0.623292	0.990093	1
KCNRG	5.40151	5.36893	0.403089	0.981974	1
MGC26484	5.57067	5.49973	0.0216572	0.94424	1
C9orf82	6.29124	6.32519	0.682854	0.991584	1
TRRAP	9.11485	9.07175	0.90826	0.998586	1
NOP16	7.04755	7.05871	0.635188	0.990093	1
AW450793	5.317	5.30463	0.85486	0.996145	1
SPANXD	5.41384	5.44779	0.498369	0.983938	1
AI125253	5.35455	5.36887	0.120455	0.969788	1
CFH	7.21538	7.0386	0.154344	0.977591	1
BX091227	5.3788	5.43606	0.0837776	0.959124	1
PRAMEF10	5.50982	5.59277	0.0784255	0.951455	1
PRSS30P	5.5004	5.45424	0.767464	0.993546	1
AW300122	5.55128	5.56273	0.84374	0.995963	1
AXDND1	5.36647	5.41333	0.234725	0.977591	1
BG566739	5.50431	5.5129	0.501085	0.983938	1
AA994541	5.38996	5.35896	0.333751	0.979258	1
BQ128203	5.57096	5.55056	0.813825	0.995963	1
LACRT	5.35183	5.34154	0.860176	0.996248	1
SLC36A4	6.2631	6.42674	0.149873	0.976968	1
BX103254	5.46245	5.36597	0.0594713	0.946116	1
RPL27A	13.5924	13.4975	0.117913	0.969788	1
CHORDC1	6.61267	6.48866	0.0453122	0.945408	1
PPPDE2	8.04216	8.2636	0.111972	0.966751	1
SPSB2	6.87114	7.15278	0.852214	0.995963	1
NEBL	7.20517	7.24701	0.287938	0.978093	1
TTLL3	5.61211	5.66156	0.508687	0.983938	1
RPL23	10.3922	10.723	0.567329	0.98739	1
ZFYVE21	8.89247	8.71491	0.58933	0.990056	1
CCL15	7.06857	6.82703	0.868001	0.997287	1
SLC31A1	7.23403	7.49416	0.0204879	0.943988	1
HCN4	5.74221	5.68951	0.399766	0.981974	1
BX115682	5.34437	5.32884	0.491483	0.983938	1
GAL3ST2	5.79233	5.79673	0.665483	0.990745	1
AK001919	5.42403	5.42451	0.836575	0.995963	1
RBM28	6.82566	6.84948	0.848889	0.995963	1
AI890346	5.36669	5.36117	0.0696929	0.950282	1
KIAA0195	7.05981	7.09943	0.923149	0.998586	1
SRSF6	8.71962	8.71269	0.841272	0.995963	1
IMAA	7.55425	7.61888	0.662143	0.990745	1
CEP170	5.81215	5.8257	0.897522	0.998586	1
RFXAP	5.47593	5.47108	0.720529	0.991628	1
AI221087	5.31692	5.34182	0.471801	0.983938	1
AW514448	5.26749	5.29635	0.235255	0.977591	1
CSNK2A1	7.79066	7.71771	0.880379	0.997763	1
SRSF1	10.0586	10.0347	0.770773	0.993767	1
LOC100129407	5.38203	5.38988	0.665683	0.990745	1
BAMBI	10.9375	10.6419	0.70115	0.991584	1
C21orf84	5.41325	5.37346	0.36304	0.979258	1
U85991	5.49924	5.46336	0.539736	0.983938	1
CACNG5	5.41139	5.39838	0.531809	0.983938	1
AA631767	5.39529	5.33157	0.113612	0.966751	1
LIFR	5.59891	5.55342	0.634847	0.990093	1
AY742823	5.2636	5.30512	0.980358	0.999251	1
XRCC6	8.67635	8.72962	0.824197	0.995963	1
APBA1	5.30528	5.35149	0.481571	0.983938	1
D60364	5.28572	5.27671	0.958417	0.998586	1
BC036630	5.20753	5.27442	0.0197336	0.943988	1
ACADM	7.96279	7.8653	0.273589	0.978093	1
AK300387	5.35878	5.38328	0.552327	0.985617	1
SCMH1	8.13891	7.88944	0.0611269	0.946116	1
TMCO4	6.21561	6.17268	0.472437	0.983938	1
ZNF717	5.72814	5.81751	0.0653778	0.947216	1
SEMA3B	6.14879	6.1162	0.468033	0.983758	1
FAM187B	5.28935	5.28897	0.206571	0.977591	1
MRPL14	10.0302	9.94841	0.7348	0.991754	1
MYCN	5.87728	6.08727	0.0178346	0.939982	1
NLN	6.18973	6.18319	0.987139	0.999416	1
LY75	5.22564	5.31211	0.678249	0.991584	1
CHD4	9.99279	9.97032	0.813405	0.995963	1
NRBP1	6.84008	6.79107	0.988131	0.999416	1
SHROOM4	5.46279	5.4573	0.802776	0.995857	1
RYR3	5.4461	5.44384	0.409185	0.981974	1
CTNNBIP1	7.47406	7.1917	0.0275692	0.945408	1
TAF7	8.21652	8.19933	0.75654	0.992663	1
LOC389333	5.29233	5.31523	0.609841	0.990093	1
CK430712	5.26769	5.23705	0.815477	0.995963	1
NIPSNAP3B	5.50331	5.44385	0.650504	0.990669	1
BQ448415	5.34992	5.39322	0.316794	0.979258	1
HOXB9	5.35097	5.26831	0.201031	0.977591	1
NPTN	8.5065	8.49797	0.702242	0.991584	1
NDUFAF4	6.98932	6.96764	0.636468	0.990093	1
CABP1	5.35388	5.39796	0.326405	0.979258	1
BX117393	5.27551	5.28316	0.466465	0.983758	1
NLRX1	7.10398	7.02278	0.117768	0.969788	1
NCRNA00111	5.3188	5.30016	0.347882	0.979258	1
AL044207	5.33276	5.31241	0.85589	0.996185	1
ZNF211	6.96736	6.89633	0.153797	0.977591	1
TEX264	8.0787	8.0435	0.225377	0.977591	1
BX088780	5.29458	5.28186	0.0777758	0.951455	1
KCTD1	6.04907	6.13254	0.385988	0.981225	1
ENGASE	6.37385	6.36501	0.811376	0.995963	1
BC039367	5.40998	5.34946	0.85	0.995963	1
GLT8D1	7.43805	7.32984	0.202188	0.977591	1
ABCA3	7.5818	7.65725	0.930994	0.998586	1
TOR3A	7.38662	7.41794	0.484384	0.983938	1
TRIP10	6.75363	6.70087	0.989601	0.999441	1
MIAT	5.64323	5.62688	0.912941	0.998586	1
DB034608	5.22181	5.19296	0.887524	0.997924	1
KRT81	6.02016	6.61432	0.0564838	0.945408	1
SPAG8	5.43086	5.45891	0.252364	0.977591	1
CK299152	5.87182	5.84144	0.791582	0.994999	1
AI619989	5.3356	5.28619	0.350233	0.979258	1
PHRF1	5.42943	5.37847	0.776381	0.994494	1
AK131040	5.30992	5.4048	0.296263	0.979258	1
DNAJC30	6.72669	6.88565	0.535772	0.983938	1
FAM120A	10.8068	10.8255	0.907303	0.998586	1
ZNF57	5.83424	5.79257	0.273006	0.978093	1
MED8	7.36782	7.2787	0.227653	0.977591	1
HIST1H2BG	6.79671	7.02663	0.952782	0.998586	1
AL832444	5.28402	5.35761	0.0316634	0.945408	1
C2orf67	5.41232	5.36869	0.701468	0.991584	1
DDX50	8.05453	7.89745	0.251926	0.977591	1
RPL31	11.5277	11.567	0.3004	0.979258	1
DA101838	5.4036	5.33585	0.176334	0.977591	1
BC101234	5.29432	5.30198	0.277447	0.978093	1
AW002562	5.37418	5.3915	0.351345	0.979258	1
TRIM49L1	5.31247	5.31763	0.984434	0.999416	1
HSPA9	9.73031	9.85203	0.164599	0.977591	1
PCF11	7.34484	7.40037	0.372729	0.980789	1
ARC	5.56068	5.45622	0.276346	0.978093	1
AI972591	5.30358	5.30275	0.728171	0.991754	1
NDUFS2	6.17417	6.29307	0.262025	0.978093	1
BX100997	5.41935	5.3653	0.994807	0.999805	1
FAM154B	5.4162	5.39763	0.342933	0.979258	1
AI218366	5.22554	5.23233	0.633613	0.990093	1
AI015182	5.18153	5.17696	0.961412	0.998586	1
WDR53	6.81815	6.68191	0.282931	0.978093	1
MPPED2	5.34437	5.33615	0.36705	0.979258	1
PECAM1	8.05563	8.12359	0.898542	0.998586	1
BI770211	5.3262	5.37535	0.471499	0.983938	1
CELA3A	5.2383	5.2888	0.344293	0.979258	1
CDK9	7.57524	7.60753	0.520243	0.983938	1
ORM2	5.37959	5.48743	0.0645391	0.946116	1
LOC338797	5.24007	5.24814	0.846808	0.995963	1
GPR25	5.29959	5.29927	0.977224	0.998793	1
DLGAP3	5.28214	5.30734	0.957093	0.998586	1
ACVR1C	5.28618	5.2923	0.769047	0.993546	1
C18orf21	7.8723	7.85515	0.219214	0.977591	1
CHCHD6	7.22962	7.41762	0.0651828	0.946116	1
BAZ2B	7.85566	7.8404	0.693043	0.991584	1
MAPK12	5.68817	5.68056	0.628642	0.990093	1
KRTAP17-1	5.40073	5.40916	0.60473	0.990093	1
SOX10	5.49275	5.43916	0.554772	0.985617	1
C1orf84	5.33698	5.34736	0.942771	0.998586	1
WIPF2	5.7398	5.8419	0.104583	0.966552	1
CA418447	5.34824	5.38862	0.637004	0.990093	1
AA993600	5.3476	5.29615	0.457165	0.983596	1
U10509	5.24498	5.23053	0.284531	0.978093	1
BG231675	5.31911	5.25722	0.135869	0.973512	1
C20orf70	5.42824	5.43377	0.656656	0.990745	1
AK124056	5.29921	5.27542	0.73132	0.991754	1
BX109176	5.35438	5.3189	0.416357	0.981974	1
AB231741	5.30877	5.36863	0.182299	0.977591	1
BX105120	5.38684	5.337	0.232215	0.977591	1
SRSF7	9.15061	9.07339	0.28688	0.978093	1
BQ005539	5.21265	5.22993	0.771269	0.993776	1
MIXL1	5.26721	5.30722	0.754591	0.992663	1
CPB2	5.41101	5.3945	0.809864	0.995963	1
XAF1	8.50877	8.36097	0.528384	0.983938	1
DB337904	5.54909	5.5756	0.592947	0.990056	1
MOSPD2	6.99908	7.07192	0.178692	0.977591	1
2019-09-07	6.06752	6.03063	0.511353	0.983938	1
C21orf99	5.40182	5.34617	0.429809	0.981974	1
ALG9	7.83492	7.60052	0.309903	0.979258	1
HMGXB4	6.1473	6.09073	0.533253	0.983938	1
PTK2	10.5672	10.645	0.268873	0.978093	1
WFDC10A	5.48912	5.44352	0.591245	0.990056	1
BX110350	5.45872	5.48067	0.313232	0.979258	1
ANKFY1	7.72559	7.64324	0.963146	0.998586	1
SDHALP1	5.47672	5.45068	0.624836	0.990093	1
DDX49	5.94773	5.87376	0.334372	0.979258	1
TRUB1	6.4152	6.26106	0.296802	0.979258	1
GNG10	8.6344	8.3624	0.639751	0.990093	1
PTPRG	6.19709	6.12596	0.258644	0.977591	1
2019-03-11	5.47157	5.42295	0.963848	0.998586	1
TSC2	7.24157	7.13423	0.810491	0.995963	1
FATE1	5.46262	5.39635	0.593993	0.990056	1
IFNAR2	6.91042	6.97265	0.729896	0.991754	1
PGBD4	5.58704	5.64858	0.819604	0.995963	1
PSMD2	9.67979	9.51919	0.932143	0.998586	1
DNAJC11	6.09704	6.07628	0.994262	0.999805	1
PPM1H	7.51133	7.75448	0.38087	0.981225	1
CXCR7	8.61465	8.59203	0.925504	0.998586	1
WWP2	5.50743	5.59536	0.0653815	0.947216	1
LOC641518	5.6138	5.63636	0.906788	0.998586	1
NSUN5	8.09366	8.01029	0.251258	0.977591	1
DPYS	5.38821	5.37499	0.981397	0.999416	1
PNPLA8	6.98	6.9148	0.461388	0.983758	1
MRPL44	7.29842	7.33849	0.677028	0.991584	1
APEH	9.62113	9.62111	0.890053	0.998586	1
IRF2BP1	6.52263	6.59367	0.287632	0.978093	1
HBG1	5.5127	5.46298	0.304783	0.979258	1
NPVF	5.30235	5.32389	0.185947	0.977591	1
BQ772743	5.34302	5.32791	0.927595	0.998586	1
AHNAK	11.365	11.2275	0.392219	0.981225	1
CCNL1	8.57831	8.52012	0.184383	0.977591	1
BX111436	5.45915	5.38472	0.327231	0.979258	1
CB267901	5.39062	5.40691	0.572789	0.987979	1
QRICH1	5.71165	5.65814	0.439103	0.981974	1
IGLL3P	6.95523	7.00247	0.852034	0.995963	1
MT2A	11.6033	11.6074	0.527544	0.983938	1
AQP1	5.91367	5.87198	0.80893	0.995857	1
VGLL3	5.6684	5.64854	0.888624	0.998155	1
GNG3	5.46814	5.47334	0.950395	0.998586	1
AK024380	5.52611	5.48149	0.35439	0.979258	1
PTPN14	5.67054	5.69681	0.279314	0.978093	1
SPATA2L	7.43712	7.52031	0.247558	0.977591	1
C10orf128	5.85979	5.77706	0.340629	0.979258	1
ZNF225	5.99556	5.91466	0.281077	0.978093	1
BX641445	5.44706	5.4868	0.559112	0.985617	1
BG459947	5.47864	5.44996	0.552671	0.985617	1
SPANXN3	5.32513	5.27826	0.790427	0.994999	1
AK021903	5.35995	5.4018	0.424403	0.981974	1
CAPN13	7.97275	8.42078	0.0498326	0.945408	1
HIST1H2BC	5.83824	5.97002	0.184212	0.977591	1
GPC6	6.22171	6.16756	0.540337	0.983938	1
DA691010	5.48824	5.4327	0.512993	0.983938	1
TSPAN7	6.58542	6.47082	0.583254	0.989069	1
AKAP10	6.25177	6.25123	0.281779	0.978093	1
SLC39A7	6.02082	5.96543	0.574653	0.987979	1
BX095239	5.42129	5.42213	0.969361	0.998586	1
MTMR3	8.26898	8.31194	0.280482	0.978093	1
HACL1	8.2397	8.25048	0.891454	0.998586	1
HAO2	5.39304	5.39684	0.323957	0.979258	1
BX088949	5.39099	5.38072	0.464726	0.983758	1
MTX2	9.23777	9.04807	0.785533	0.994999	1
GOLT1A	7.22091	7.38726	0.202152	0.977591	1
PARD6A	6.44819	6.51178	0.309903	0.979258	1
CD53	6.83365	6.7741	0.773769	0.994247	1
SNRPF	10.128	10.1681	0.738052	0.991754	1
BM008292	7.02108	6.98111	0.313439	0.979258	1
SRSF12	5.39039	5.45001	0.129175	0.973353	1
AI833139	5.35604	5.35355	0.837839	0.995963	1
AI810173	5.40511	5.41987	0.707435	0.991584	1
CACNG1	5.60176	5.59202	0.647973	0.990669	1
CTAGE5	5.6112	5.60508	0.43471	0.981974	1
XCL1	5.41709	5.36956	0.375437	0.981225	1
CR745374	5.42828	5.44334	0.964433	0.998586	1
RAB9P1	5.29203	5.34878	0.223548	0.977591	1
SLC25A12	6.77313	6.78347	0.519316	0.983938	1
FAM194B	5.33137	5.34805	0.32126	0.979258	1
MAD2L1BP	7.013	6.97559	0.973973	0.998676	1
KLK3	5.62671	5.55394	0.426213	0.981974	1
PLIN2	9.26838	8.94381	0.184433	0.977591	1
AI743412	5.42006	5.39532	0.122055	0.971017	1
INO80B	6.31802	6.3668	0.97006	0.998586	1
KLLN	5.29213	5.30702	0.369681	0.979946	1
AK057073	5.45071	5.44225	0.893832	0.998586	1
ZNF818P	5.47816	5.48412	0.463175	0.983758	1
BX089397	5.2632	5.23768	0.744871	0.991898	1
IFNA5	5.31637	5.32231	0.507333	0.983938	1
BM055389	5.4427	5.45716	0.7524	0.992468	1
DUSP12	8.94105	9.00149	0.244473	0.977591	1
THOC4	8.92497	9.0006	0.527377	0.983938	1
BQ687367	5.45336	5.38898	0.0076941	0.913693	1
ROPN1B	5.4347	5.44507	0.411666	0.981974	1
XAGE5	5.19113	5.2534	0.0133013	0.920631	1
AI698801	5.27006	5.2514	0.216589	0.977591	1
AA907671	5.29179	5.29489	0.638203	0.990093	1
KRTAP15-1	5.30456	5.35368	0.175798	0.977591	1
BU739613	5.40145	5.42514	0.463666	0.983758	1
BC033321	5.40559	5.45188	0.132214	0.973512	1
AI122722	5.44539	5.44502	0.312148	0.979258	1
CA2	7.58531	7.97149	0.839022	0.995963	1
ID4	5.30963	5.32982	0.847625	0.995963	1
CLCN1	5.33804	5.34475	0.883526	0.997827	1
PP14762	5.64707	5.73486	0.756966	0.992663	1
RNF7	10.8124	10.8221	0.332375	0.979258	1
CF891621	5.16719	5.17882	0.717024	0.991584	1
CARM1	9.73488	9.72054	0.870341	0.997287	1
PTMA	8.19426	8.09964	0.651004	0.990669	1
IPO8	7.18021	7.27666	0.726969	0.991754	1
TESK2	7.07686	6.93327	0.381867	0.981225	1
KIAA1755	5.44565	5.42912	0.791151	0.994999	1
RPS17	11.7481	11.5385	0.130926	0.973512	1
PRSS50	5.37783	5.38996	0.275331	0.978093	1
SDCCAG8	6.30722	6.24594	0.9678	0.998586	1
AA772459	5.3774	5.35893	0.987776	0.999416	1
CHMP4A	8.60043	8.71263	0.284102	0.978093	1
SLCO1C1	5.22994	5.22948	0.83126	0.995963	1
CCRN4L	7.12046	7.07306	0.602802	0.990093	1
FAM55C	5.57431	5.62024	0.630391	0.990093	1
RABEPK	8.84778	8.75613	0.37416	0.980789	1
AI916641	5.46116	5.41234	0.830723	0.995963	1
CENPJ	6.30755	6.23271	0.520781	0.983938	1
TBX1	6.02757	6.26388	0.0726886	0.950282	1
STON2	5.31416	5.35338	0.209758	0.977591	1
THAP5	5.24841	5.2312	0.566834	0.986947	1
AI371718	5.25418	5.26071	0.410117	0.981974	1
HIST2H2BC	5.44917	5.46268	0.710806	0.991584	1
PPM1L	5.42437	5.45356	0.783124	0.994999	1
AI380236	5.31692	5.34978	0.163712	0.977591	1
PPA2	9.59707	9.24518	0.194191	0.977591	1
JAK3	5.32625	5.31514	0.856408	0.996185	1
BU675452	5.32766	5.31465	0.406301	0.981974	1
WIT1	5.46734	5.40535	0.761885	0.992669	1
BF063265	5.29702	5.30177	0.550665	0.985617	1
TMEM165	7.38861	7.42939	0.625405	0.990093	1
KIAA1549	5.55115	5.55612	0.8983	0.998586	1
CCDC132	5.89123	5.93626	0.988503	0.999416	1
BRSK2	5.47304	5.51536	0.492706	0.983938	1
BX096383	5.43067	5.47975	0.189442	0.977591	1
PRRC2C	8.81057	8.94712	0.250038	0.977591	1
SIGLECP3	5.41296	5.43665	0.840471	0.995963	1
AK097493	5.31054	5.35282	0.932151	0.998586	1
AA428614	5.3631	5.35992	0.525527	0.983938	1
KIAA1804	5.56563	5.59192	0.648918	0.990669	1
BGN	13.491	13.5268	0.673897	0.990776	1
AKAP4	5.38585	5.29781	0.0625886	0.946116	1
BF514696	5.60522	5.59535	0.406437	0.981974	1
AK056855	5.47253	5.43401	0.194127	0.977591	1
NUDT8	5.42223	5.42108	0.428183	0.981974	1
MGC70870	5.67404	5.57722	0.0102029	0.913693	1
DB338929	5.52064	5.5184	0.954151	0.998586	1
AA883305	5.4739	5.47411	0.983918	0.999416	1
EFCAB7	6.10556	6.08794	0.232912	0.977591	1
RHBDL1	6.22716	6.37394	0.879675	0.997763	1
CBY1	8.62828	8.5657	0.499607	0.983938	1
SLC9A9	6.33736	6.26412	0.547717	0.985193	1
AP4B1	8.00553	7.88069	0.0788023	0.951455	1
SCRT1	5.56652	5.58585	0.772787	0.994247	1
THEG	5.63817	5.62517	0.524312	0.983938	1
ELK1	8.11011	8.00743	0.411544	0.981974	1
BX096685	5.50788	5.42133	0.0460571	0.945408	1
FOXD2	6.29224	6.30763	0.353614	0.979258	1
BX112116	5.44122	5.45494	0.642873	0.990296	1
CXXC4	6.17937	6.25298	0.130582	0.973512	1
AK127961	5.40376	5.3641	0.658663	0.990745	1
RPL27	13.2664	13.1403	0.571433	0.987979	1
BX953260	5.486	5.50918	0.173615	0.977591	1
AA868511	5.42086	5.43496	0.222408	0.977591	1
LPIN2	7.07908	6.91509	0.920899	0.998586	1
CBWD1	8.15513	7.89552	0.237352	0.977591	1
CB045079	5.373	5.42701	0.0546632	0.945408	1
C7orf43	6.70026	6.76046	0.822186	0.995963	1
TOR1AIP2	6.0922	6.04428	0.726721	0.991754	1
MFSD1	9.63694	9.60136	0.452865	0.983441	1
DECR1	9.56678	9.53245	0.626746	0.990093	1
PSMB5	9.83775	9.9501	0.590281	0.990056	1
ELK4	5.72979	5.65348	0.64826	0.990669	1
AMZ2	10.2495	10.5277	0.138208	0.973512	1
GDF11	6.47994	6.37396	0.95995	0.998586	1
VEZF1	9.96214	10.187	0.498265	0.983938	1
BU187959	5.38297	5.42827	0.035591	0.945408	1
ZIC2	6.20563	6.15702	0.293817	0.978775	1
RPL18A	11.8372	11.718	0.399658	0.981974	1
VOPP1	7.12884	7.11163	0.95692	0.998586	1
RASSF9	5.48443	5.47578	0.230466	0.977591	1
AA057856	5.50768	5.47874	0.110397	0.966751	1
TSGA13	5.40883	5.38551	0.844461	0.995963	1
LOC285141	5.56012	5.63285	0.436947	0.981974	1
PKIA	6.54094	6.40944	0.0198051	0.943988	1
HIST1H3G	5.60944	5.67453	0.967192	0.998586	1
CDC6	5.62883	5.68921	0.201493	0.977591	1
NFE2	5.57227	5.73837	0.0688047	0.950282	1
AK097190	5.36276	5.37054	0.706262	0.991584	1
FAM175B	8.51385	8.43404	0.36783	0.979782	1
CYB5B	9.93405	10.0296	0.547163	0.985188	1
FER	6.06919	6.01325	0.268827	0.978093	1
RAB40B	8.15897	8.06628	0.5182	0.983938	1
TFDP1	9.03553	9.19012	0.704574	0.991584	1
AA904634	5.44039	5.44507	0.410559	0.981974	1
DB339409	5.48366	5.48769	0.904922	0.998586	1
ARHGAP22	6.42508	6.2821	0.765574	0.993331	1
PRSS22	5.69888	5.79606	0.193022	0.977591	1
LRRK1	5.82351	5.83957	0.725074	0.991754	1
AA013027	5.34521	5.38013	0.661537	0.990745	1
ARHGEF7	8.9259	8.962	0.302971	0.979258	1
SFTPC	5.45926	5.4689	0.267464	0.978093	1
BCOR	7.70588	7.66104	0.744452	0.991898	1
TRIML2	5.40728	5.40331	0.408647	0.981974	1
WDR31	5.72651	5.72651	0.902046	0.998586	1
RNF208	5.35023	5.43249	0.0327119	0.945408	1
KLHL35	7.29609	7.44672	0.192124	0.977591	1
AI935777	5.69359	5.65294	0.457143	0.983596	1
AA420798	5.54908	5.52682	0.519895	0.983938	1
CDS2	7.81181	7.75786	0.681537	0.991584	1
ALDH1A2	6.08972	5.90137	0.0347586	0.945408	1
LOC643714	5.43069	5.39542	0.815699	0.995963	1
KLHL29	5.68737	5.68731	0.736963	0.991754	1
BX092776	5.48599	5.5065	0.422716	0.981974	1
ZNF404	5.75769	5.82153	0.229485	0.977591	1
RRM2	5.95932	6.16233	0.243232	0.977591	1
MMP2	6.49302	6.35685	0.206363	0.977591	1
INPP5A	7.33455	7.51075	0.012894	0.920631	1
ZNF815	5.87902	5.89796	0.430185	0.981974	1
ATXN3	7.85	7.73404	0.360544	0.979258	1
AW274498	5.46465	5.46827	0.359349	0.979258	1
ESYT2	10.1099	10.2722	0.203283	0.977591	1
LOC493754	6.11018	6.01617	0.993075	0.999805	1
ISYNA1	7.1617	7.3711	0.626092	0.990093	1
PAPD5	7.83435	8.11279	0.184648	0.977591	1
AI334326	5.50321	5.51081	0.824204	0.995963	1
OR4K15	5.20027	5.27158	0.607784	0.990093	1
AADAT	5.5185	5.54343	0.957468	0.998586	1
CK001807	5.91382	5.83412	0.0131709	0.920631	1
C9orf85	5.71815	5.66633	0.735187	0.991754	1
OXER1	5.4404	5.4284	0.858349	0.996185	1
TNFRSF18	6.05404	6.07233	0.687458	0.991584	1
FCGR1C	6.62849	6.65763	0.581875	0.988337	1
NOTCH2NL	5.9806	5.94005	0.9269	0.998586	1
GNRHR2	5.34532	5.41105	0.196412	0.977591	1
CB306196	5.4565	5.47265	0.643545	0.990332	1
PET112L	7.09553	7.09626	0.772407	0.994247	1
ZNF385C	5.50882	5.58731	0.984396	0.999416	1
SUMO2	8.08442	8.18387	0.786414	0.994999	1
AA829074	5.46815	5.47514	0.209526	0.977591	1
LOC149837	5.48866	5.58128	0.217416	0.977591	1
AI203056	5.38355	5.34381	0.393461	0.981225	1
SLC4A3	5.82733	5.92317	0.527454	0.983938	1
PCSK1	5.31775	5.3381	0.0520702	0.945408	1
HPCAL1	9.35124	9.27607	0.25628	0.977591	1
HYOU1	7.88436	7.84121	0.735612	0.991754	1
TMEM79	8.3028	8.62232	0.052343	0.945408	1
GNL2	9.8481	9.75538	0.271189	0.978093	1
DMGDH	5.36876	5.36977	0.583572	0.989251	1
SAMD11	6.02512	6.29931	0.704204	0.991584	1
TUBB6	6.93505	6.90595	0.46203	0.983758	1
STK31	5.48537	5.48586	0.13678	0.973512	1
MAGE-E1a	5.56043	5.57874	0.841367	0.995963	1
RASAL3	7.91896	7.72272	0.671743	0.990745	1
FAM100B	6.6401	6.77105	0.315623	0.979258	1
ANKRD44	5.34964	5.34211	0.854925	0.996145	1
MC1R	7.28919	7.25103	0.438526	0.981974	1
BX089964	5.32528	5.34965	0.976955	0.998793	1
RLF	6.19613	6.18698	0.657331	0.990745	1
BC032898	5.44704	5.42409	0.465756	0.983758	1
REEP5	10.7833	10.8106	0.956152	0.998586	1
BQ006370	5.50703	5.52995	0.085105	0.963661	1
TAOK2	7.24406	7.24887	0.172584	0.977591	1
AW205612	5.42797	5.46999	0.0260991	0.94424	1
ANKRD49	7.55495	7.35533	0.00752829	0.913693	1
PRHOXNB	5.32868	5.28616	0.364268	0.979258	1
CD365368	5.39553	5.35005	0.793261	0.994999	1
KRT39	5.31132	5.25453	0.219477	0.977591	1
IFT52	7.19872	7.12093	0.606547	0.990093	1
KRTAP24-1	5.39533	5.43268	0.0368416	0.945408	1
AW072342	5.52873	5.59521	0.129241	0.973353	1
TMEM216	8.5228	8.43891	0.12451	0.973353	1
AGBL4	5.29376	5.32715	0.792206	0.994999	1
CLK1	6.69333	6.62431	0.439254	0.981974	1
D60386	5.34761	5.39879	0.164931	0.977591	1
BX954254	5.45436	5.43929	0.591495	0.990056	1
FAM66B	5.40989	5.42088	0.926141	0.998586	1
PJA2	10.4365	10.3585	0.610924	0.990093	1
DA174224	5.36531	5.35394	0.66508	0.990745	1
BX095819	5.32807	5.34809	0.809242	0.995963	1
AA188598	5.26615	5.24813	0.934304	0.998586	1
BE671774	5.42778	5.4226	0.656806	0.990745	1
LCT	5.35709	5.37976	0.333128	0.979258	1
NLRP12	5.40514	5.53992	0.442405	0.981974	1
FLJ16423	5.43041	5.426	0.260956	0.978093	1
AI732858	5.47541	5.49575	0.717748	0.991584	1
RNF11	7.17077	6.97179	0.128005	0.973353	1
USP15	6.19294	6.25939	0.993251	0.999805	1
CNNM1	5.76838	5.74471	0.834178	0.995963	1
MRPL20	8.36703	8.2786	0.353456	0.979258	1
CCDC99	6.76292	6.71722	0.540118	0.983938	1
BC032914	5.37561	5.41083	0.0555075	0.945408	1
AMACR	6.54168	6.40284	0.124815	0.973353	1
RAI1	7.94214	7.9481	0.60333	0.990093	1
TIMM23	7.41795	7.36933	0.947326	0.998586	1
SAP30BP	6.45715	6.52556	0.706448	0.991584	1
BX104800	5.40146	5.39143	0.619865	0.990093	1
MYEF2	5.36517	5.42551	0.374159	0.980789	1
KIAA1324	10.5609	10.2643	0.499481	0.983938	1
LOC100630918	5.55216	5.54364	0.947598	0.998586	1
LOC151121	5.42399	5.37619	0.0660293	0.949175	1
UNC5C	5.58056	5.61454	0.849206	0.995963	1
ATP8A1	5.46052	5.4365	0.99314	0.999805	1
TIGD5	8.21039	8.44544	0.330463	0.979258	1
ZIK1	5.64791	5.66471	0.889929	0.99856	1
NDUFB3	10.4584	10.4124	0.705863	0.991584	1
LRFN5	5.6426	5.54278	0.35945	0.979258	1
CPA4	5.60352	5.66573	0.0369821	0.945408	1
DBF4	5.57221	5.54945	0.651021	0.990669	1
AI220532	5.34269	5.31407	0.278022	0.978093	1
UBE4A	7.51291	7.43425	0.563279	0.985617	1
IL1F8	5.24149	5.3136	0.0355573	0.945408	1
AW004814	5.59123	5.53239	0.829002	0.995963	1
BU569799	5.33759	5.34111	0.358735	0.979258	1
ZFR2	5.47778	5.47783	0.769435	0.993546	1
OR2A7	5.48789	5.45229	0.506751	0.983938	1
C17orf46	5.44624	5.48193	0.112463	0.966751	1
AK097900	7.95773	7.78977	0.202425	0.977591	1
PRDX5	10.3601	10.3225	0.428848	0.981974	1
CSTF1	6.04135	5.92665	0.926709	0.998586	1
LYZL6	5.4603	5.51655	0.763614	0.992744	1
LOC441179	5.72129	5.66549	0.359528	0.979258	1
LGALS8	8.19017	8.146	0.313197	0.979258	1
CASC1	6.31454	6.03764	0.0345979	0.945408	1
CA773219	5.48527	5.51084	0.457086	0.983596	1
PPAPDC1B	7.41081	7.55086	0.449786	0.982519	1
DB336183	5.38362	5.43417	0.525598	0.983938	1
PCCB	9.97929	9.88296	0.417035	0.981974	1
UOX	5.27048	5.30912	0.740041	0.991754	1
TRIM16	5.73117	5.74741	0.902911	0.998586	1
OR1J1	5.52096	5.47131	0.103099	0.966552	1
NPC2	12.7848	12.674	0.103967	0.966552	1
TBL1XR1	6.92327	6.80366	0.158484	0.977591	1
LOC285768	5.33722	5.38021	0.183823	0.977591	1
STEAP4	5.55002	5.49005	0.194901	0.977591	1
WFIKKN1	5.37867	5.33134	0.636652	0.990093	1
ZNF254	6.5054	6.33668	0.0595796	0.946116	1
TCTA	7.58642	7.74855	0.132295	0.973512	1
ZNF497	5.60535	5.60272	0.394385	0.981225	1
PCDHB8	5.46428	5.52253	0.435258	0.981974	1
KDELR3	8.41938	8.11035	0.33762	0.979258	1
PXMP2	7.91678	8.08063	0.223955	0.977591	1
AA470148	5.53143	5.48371	0.202301	0.977591	1
SOS2	5.96812	5.94938	0.538728	0.983938	1
AI215472	5.4679	5.48458	0.209632	0.977591	1
TMPRSS3	5.77955	5.63907	0.480512	0.983938	1
PVRL3	6.34702	6.24936	0.155455	0.977591	1
GABRA6	5.40062	5.48193	0.289885	0.978113	1
KHK	5.5453	5.59911	0.64649	0.990669	1
LANCL3	5.26736	5.29557	0.178193	0.977591	1
CCT5	7.2281	7.36251	0.253967	0.977591	1
TMEM50A	6.59767	6.68244	0.0617592	0.946116	1
tMDC II	5.29083	5.27028	0.639716	0.990093	1
KCNS3	7.75644	7.76401	0.982749	0.999416	1
NOP2	9.09899	8.98197	0.643194	0.990296	1
TRIM41	7.63289	7.66456	0.832515	0.995963	1
ZDHHC18	6.62684	6.80581	0.0652274	0.946116	1
AW001004	5.29958	5.29539	0.73066	0.991754	1
LOC338620	5.94606	5.98897	0.361096	0.979258	1
TMEM88	5.87795	5.90793	0.587546	0.990056	1
AY660579	5.51578	5.45571	0.0540145	0.945408	1
NCAN	5.81635	5.83151	0.961781	0.998586	1
HTR1F	5.34586	5.37945	0.110295	0.966751	1
DA673250	5.36127	5.34192	0.770534	0.99366	1
OR51B6	5.24915	5.29282	0.978946	0.998912	1
GAB2	6.93154	6.70881	0.68128	0.991584	1
DAZ2	5.31504	5.25149	0.153561	0.977591	1
CXCL5	5.25843	5.26507	0.671818	0.990745	1
RSAD1	6.53204	6.57352	0.571192	0.98778	1
CX868806	5.59297	5.45893	0.146634	0.976584	1
CEMP1	5.63163	5.60192	0.825359	0.995963	1
ZDHHC6	8.79324	8.76936	0.676362	0.991584	1
LRP5L	7.49639	7.25358	0.165931	0.977591	1
H96229	5.3822	5.38185	0.830673	0.995963	1
UTY	5.38961	5.30019	0.0136819	0.920892	1
ASCL4	5.31905	5.384	0.362971	0.979258	1
FCHSD2	7.37136	7.38564	0.78842	0.994999	1
TIMM8B	6.43922	6.41786	0.351073	0.979258	1
DQ895289	11.0955	10.9029	0.0815255	0.951455	1
SMYD3	9.19094	9.02328	0.279913	0.978093	1
OVCH2	5.31715	5.28137	0.217442	0.977591	1
ENPP5	7.61911	7.25404	0.954779	0.998586	1
LOC100505518	5.44263	5.40366	0.37236	0.980605	1
COX7A2	12.2289	12.2386	0.690035	0.991584	1
NAGLU	7.18168	7.1437	0.665406	0.990745	1
OR2S2	5.27415	5.28045	0.735276	0.991754	1
NMRAL1	9.57058	9.48234	0.636166	0.990093	1
KRT4	5.35056	5.30978	0.198239	0.977591	1
HLA-DMA	11.1636	10.9287	0.457349	0.983731	1
SSH3	8.63367	8.82959	0.406386	0.981974	1
SYNPO2	5.49321	5.52832	0.483685	0.983938	1
NUP62	6.0322	5.96964	0.528022	0.983938	1
GRIPAP1	6.93527	6.88968	0.892202	0.998586	1
HLF	5.56967	5.54463	0.514968	0.983938	1
LONP1	8.60445	8.78039	0.150953	0.977363	1
SLC2A13	5.42777	5.3739	0.0783971	0.951455	1
HNRNPH1	8.40004	8.20932	0.929001	0.998586	1
AL039826	5.37485	5.38783	0.482767	0.983938	1
LOC284751	5.33828	5.34333	0.533013	0.983938	1
NDNL2	5.78694	5.74443	0.3818	0.981225	1
DEFB124	5.42838	5.44037	0.435773	0.981974	1
AI184572	5.47366	5.46424	0.86425	0.997063	1
BX089065	5.60422	5.56124	0.288147	0.978093	1
CCDC147	5.53581	5.51989	0.700281	0.991584	1
FAM86A	6.96305	7.07084	0.223218	0.977591	1
INO80E	7.62892	7.65987	0.782766	0.994999	1
DAMS	5.54971	5.58378	0.395533	0.981901	1
ZNF574	5.93599	5.99288	0.162807	0.977591	1
FASTKD3	6.58951	6.5523	0.847034	0.995963	1
TMEM53	5.90152	5.87372	0.659849	0.990745	1
C1GALT1	5.83725	5.8316	0.830164	0.995963	1
C9orf79	5.46222	5.46532	0.690068	0.991584	1
BC039338	5.30663	5.35238	0.15521	0.977591	1
ILKAP	7.76363	7.67622	0.858454	0.996185	1
SNX1	6.26725	6.18421	0.0994232	0.966552	1
DB305492	5.48162	5.4527	0.258482	0.977591	1
CLIP2	6.34552	6.29071	0.236228	0.977591	1
SLC44A5	5.43672	5.46217	0.895428	0.998586	1
BC038570	5.47785	5.52108	0.495787	0.983938	1
PHF20L1	7.9909	8.25367	0.0496349	0.945408	1
PDE8B	6.61085	6.5249	0.812829	0.995963	1
AI763195	5.31098	5.27807	0.432764	0.981974	1
ZDHHC12	7.33058	7.42123	0.235617	0.977591	1
SFTPA2	5.27091	5.35606	0.696869	0.991584	1
RAI2	6.02284	5.89796	0.130909	0.973512	1
BX099142	5.60806	5.5839	0.406099	0.981974	1
TTC21A	6.2904	6.32513	0.572498	0.987979	1
AW291503	5.51058	5.50857	0.523085	0.983938	1
LRDD	6.64995	6.68491	0.767438	0.993546	1
MS4A8B	5.57495	5.57833	0.326641	0.979258	1
AIM1	6.24939	6.22424	0.24068	0.977591	1
OR10J3	5.28675	5.34388	0.362618	0.979258	1
NOXO1	5.63543	5.94242	0.0245521	0.94424	1
PCNXL3	7.56196	7.77803	0.0921715	0.966552	1
PRR15	5.82997	5.8974	0.347837	0.979258	1
AI732747	5.422	5.45806	0.38861	0.981225	1
DA695910	5.5178	5.53719	0.637092	0.990093	1
KCNK16	5.42521	5.36728	0.0498469	0.945408	1
AW452252	5.49006	5.54197	0.00240994	0.895086	1
WFDC12	5.26835	5.27677	0.493376	0.983938	1
DQ658414	5.45816	5.46567	0.630524	0.990093	1
DB344906	5.38267	5.43533	0.833629	0.995963	1
SLC41A1	6.62024	6.94525	0.00767644	0.913693	1
AI732761	5.49926	5.45157	0.148047	0.976584	1
OR10V1	5.36762	5.37134	0.394671	0.981225	1
LOC402176	5.46338	5.53944	0.0845532	0.962552	1
BM142657	5.36987	5.34172	0.532649	0.983938	1
CELF3	5.31553	5.29532	0.686341	0.991584	1
NDUFS4	10.4059	10.2542	0.467206	0.983758	1
AW085729	5.39178	5.35424	0.440623	0.981974	1
DSG3	5.55712	5.52256	0.841137	0.995963	1
PPARGC1A	5.53692	5.46468	0.0811647	0.951455	1
PTH2	5.45859	5.498	0.104084	0.966552	1
PRR12	5.69124	5.75601	0.166538	0.977591	1
DFNA5	7.69	7.63033	0.644996	0.990669	1
PRRX1	10.0004	9.59261	0.0817541	0.951455	1
CN294310	5.38369	5.32292	0.153455	0.977591	1
FLG	5.40663	5.40985	0.84531	0.995963	1
DKFZp686O16217	8.55457	8.58414	0.987596	0.999416	1
KLHL26	6.22491	6.2789	0.877937	0.997763	1
FAM9A	5.26023	5.25132	0.364486	0.979258	1
VASH1	7.52599	7.40499	0.346298	0.979258	1
TMEM87B	6.4329	6.4211	0.172873	0.977591	1
OLFM2	5.45129	5.41967	0.436327	0.981974	1
HIP1	6.85342	6.66722	0.0743292	0.951455	1
FLNC	6.79987	6.82424	0.608645	0.990093	1
PSMB4	11.0408	11.0924	0.444151	0.981974	1
SLC16A8	5.40872	5.40826	0.647851	0.990669	1
AW340754	5.79214	5.74142	0.196255	0.977591	1
ATM	5.40984	5.35317	0.000432522	0.584271	1
SYCP1	5.44765	5.37851	0.353327	0.979258	1
BX648922	5.3765	5.43802	0.140005	0.975136	1
ADCY1	6.06765	5.97351	0.504206	0.983938	1
TYW1B	5.68984	5.62933	0.387504	0.981225	1
ANKZF1	6.93501	6.96095	0.708085	0.991584	1
PIGC	9.13919	9.21335	0.634819	0.990093	1
ETFDH	7.50775	7.45027	0.31766	0.979258	1
CK299647	5.19098	5.24802	0.00492105	0.913693	1
AK054921	5.40825	5.40556	0.530807	0.983938	1
SNED1	5.40278	5.46378	0.375905	0.981225	1
C1orf65	5.30079	5.35477	0.244614	0.977591	1
B3GALNT1	6.35727	6.53912	0.124842	0.973353	1
DEFB4A	5.71649	5.682	0.831573	0.995963	1
SMAD6	6.97151	6.8935	0.265613	0.978093	1
C13orf34	6.55204	6.54571	0.544305	0.98424	1
IRF2	5.97757	5.99925	0.536937	0.983938	1
BU741771	5.54912	5.57155	0.251579	0.977591	1
AOC2	5.5714	5.55398	0.449396	0.982519	1
TRIM7	5.50203	5.44927	0.392079	0.981225	1
BF515089	5.45292	5.44047	0.70901	0.991584	1
COX7B2	5.28233	5.30969	0.413756	0.981974	1
FAM101B	6.03992	6.03353	0.847674	0.995963	1
BE299461	5.57801	5.53825	0.656431	0.990745	1
SLC44A4	7.80855	8.65228	0.01205	0.919137	1
HIST1H4J	8.15043	8.47808	0.737537	0.991754	1
CHRNA9	5.31608	5.34855	0.243503	0.977591	1
BFAR	7.89766	7.99405	0.053118	0.945408	1
DHH	5.45532	5.45383	0.986886	0.999416	1
REV3L	5.96584	5.90852	0.425799	0.981974	1
BM711518	5.54861	5.52776	0.622014	0.990093	1
IFNA1	5.27567	5.30017	0.210703	0.977591	1
KRTAP21-1	5.50109	5.50254	0.797188	0.995449	1
CENPB	10.3805	10.2304	0.335286	0.979258	1
LOC729852	6.61687	6.52613	0.481515	0.983938	1
DUSP22	6.77931	6.6682	0.165795	0.977591	1
GEFT	5.39652	5.36927	0.929971	0.998586	1
SKA2	6.62867	6.69396	0.408306	0.981974	1
BF431970	5.39739	5.43691	0.444919	0.981974	1
BM684824	5.34155	5.35352	0.620246	0.990093	1
FAM193A	6.96926	7.09767	0.160898	0.977591	1
ELAVL3	5.318	5.38853	0.0601976	0.946116	1
EVX1	5.53505	5.47708	0.718357	0.991584	1
TNFSF14	5.69756	5.66116	0.838816	0.995963	1
LOC100129894	5.5267	5.50027	0.799928	0.99565	1
ZSCAN29	5.70388	5.70231	0.731152	0.991754	1
PSMB2	9.67941	9.6645	0.889238	0.998446	1
RASA2	5.93761	5.91945	0.770417	0.99366	1
GSDMD	8.83944	8.86491	0.989815	0.999441	1
CLDND2	6.32147	6.40049	0.841665	0.995963	1
IRGC	5.37965	5.38876	0.753568	0.992663	1
FYN	7.3544	7.39623	0.726943	0.991754	1
BC038776	5.54821	5.53359	0.404239	0.981974	1
HECTD2	5.82214	5.83983	0.199127	0.977591	1
COBL	8.06155	7.97789	0.416871	0.981974	1
PARK7	11.2625	11.0996	0.151414	0.977363	1
HES6	7.96349	7.9149	0.893625	0.998586	1
AI939427	5.59721	5.57692	0.937097	0.998586	1
IKZF2	5.97373	5.98828	0.251414	0.977591	1
BX103636	5.42699	5.433	0.201127	0.977591	1
OR1L1	5.31652	5.347	0.697537	0.991584	1
THOC3	7.607	7.47654	0.451177	0.983081	1
TRPV3	5.52895	5.53504	0.663432	0.990745	1
ANKRD30B	6.69589	6.44669	0.781259	0.994999	1
ELL2	6.92978	6.92975	0.664953	0.990745	1
LRAT	5.37329	5.36088	0.772992	0.994247	1
MZT2B	5.5899	5.63654	0.635547	0.990093	1
LPA	5.46173	5.40507	0.1052	0.966552	1
ZNF580	5.53043	5.55023	0.336127	0.979258	1
DDX1	10.4218	10.4244	0.752637	0.992468	1
AL700129	5.40023	5.45316	0.348674	0.979258	1
CHN1	7.85932	8.11902	0.418527	0.981974	1
STARD3	7.69801	7.82091	0.204021	0.977591	1
FRMD5	5.38439	5.3835	0.746607	0.992438	1
BI838911	5.3779	5.38152	0.608821	0.990093	1
ZDHHC9	9.38014	9.309	0.963526	0.998586	1
PGS1	7.90562	7.8741	0.457547	0.983749	1
HECA	6.48945	6.54126	0.738658	0.991754	1
OR6K2	5.29333	5.27208	0.798964	0.99565	1
NUDT17	5.60778	5.66716	0.7831	0.994999	1
NUDCD2	6.4341	6.43763	0.578899	0.988139	1
APOBEC3F	6.60807	6.4746	0.462309	0.983758	1
RBPMS	6.95055	7.19934	0.226893	0.977591	1
[truncated: 22,369 more rows]
